# Supplementary material for: Multi-scale ecological drivers shape the genome flexibility of soil-dwelling Listeria monocytogenes
Source: ISME Commun. 2026 Apr 10;6(1):ycag093. doi: 10.1093/ismeco/ycag093 (PMC13155117; doi:10.1093/ismeco/ycag093)
Supplement: Supplementary_material_ycag093 [file supplementary_material_ycag093.zip]

Archive with 2 entries (2 files):
- Supplementary_Info_isme_commun.pdf
- Supplementary_Tables_isme_commun.xlsx
