# Supplementary material for: Multi-scale ecological drivers shape the genome flexibility of soil-dwelling Listeria monocytogenes
Source: ISME Commun. 2026 Apr 10;6(1):ycag093. doi: 10.1093/ismeco/ycag093 (PMC13155117; doi:10.1093/ismeco/ycag093)
Supplement: Supplementary_material_ycag093 [file supplementary_material_ycag093.zip › Supplementary_Tables_isme_commun.xlsx]

## Sheet: Table S1
Supplemental Table S1. Hyperparameters for machine learning models.
Hyperparameters	LGBMRegressor	RandomForestRegressor	RandomForestRegressor	GradientBoostingRegressor
for	RDA1_abiotic	RDA2_abiotic	RDA1_biotic	RDA2_biotic
max_depth	10	null	10	100
n_estimators	200	800	100	500
learning_rate	0.1			0.1
num_leaves	63
boosting_type	dart
min_samples_split		2	8
min_samples_leaf		1	1
loss				quantile
criterion				squared_error

## Sheet: Table S2
Supplemental Table S2. List of clinical Lm isolates closely related to soil isolates included in this study, identified via NCBI Pathogens Browser for this study.
Isolate	BioSample	Assembly accesion	Create Date	Location	Number of contigs	Genome size (bp)	GC (%)	N50	Completeness	Completeness_Model_Used	Source
PDT000000019.9	SAMN02265490	GCA_004358605.1	2016-10-26	NA	15	2995611	37.85	476225	99.98	Neural Network (Specific Model)	Clinical
PDT000000547.7	SAMN02335216	GCA_004150455.1	2016-10-26	USA	14	3057406	37.86	494757	99.99	Neural Network (Specific Model)	Clinical
PDT000000919.4	SAMN02358116	GCA_004518705.1	2013-11-19	USA	13	2913733	37.88	476492	99.98	Neural Network (Specific Model)	Clinical
PDT000000928.3	SAMN02358125	GCA_004397425.1	2013-11-19	USA	71	2953424	37.89	77050	99.98	Neural Network (Specific Model)	Clinical
PDT000000966.3	SAMN02361176	GCA_004518845.1	2013-11-19	USA	22	2895758	37.91	320839	99.98	Neural Network (Specific Model)	Clinical
PDT000001058.3	SAMN02383868	GCA_004424815.1	2013-11-19	USA	12	3024424	37.89	561329	99.99	Neural Network (Specific Model)	Clinical
PDT000001062.3	SAMN02383865	GCA_004424775.1	2013-11-19	USA	12	2935768	37.88	561329	99.98	Neural Network (Specific Model)	Clinical
PDT000001064.3	SAMN02383886	GCA_004425035.1	2013-11-19	USA	28	3043687	37.82	201271	100	Neural Network (Specific Model)	Clinical
PDT000001082.3	SAMN02383891	GCA_004391485.1	2013-11-19	USA	20	2990286	37.86	321475	99.98	Neural Network (Specific Model)	Clinical
PDT000001113.5	SAMN02381993	GCA_006149765.1	2014-01-02	USA:NY	10	3067943	37.87	585201	99.99	Neural Network (Specific Model)	Clinical
PDT000001116.3	SAMN02389167	GCA_004427335.1	2013-11-19	USA	14	3067957	37.88	494758	99.99	Neural Network (Specific Model)	Clinical
PDT000001119.3	SAMN02383882	GCA_004427395.1	2013-11-19	USA	13	2955831	37.86	476596	99.98	Neural Network (Specific Model)	Clinical
PDT000001247.3	SAMN02400158	GCA_004407265.1	2013-11-19	USA	13	3032927	37.86	600163	99.99	Neural Network (Specific Model)	Clinical
PDT000001348.3	SAMN02400191	GCA_004435565.1	2013-11-19	USA	18	2968835	37.9	255864	99.98	Neural Network (Specific Model)	Clinical
PDT000001351.3	SAMN02400192	GCA_004393045.1	2013-11-19	USA	16	2991363	37.88	382239	99.98	Neural Network (Specific Model)	Clinical
PDT000001964.3	SAMN02463183	GCA_004449545.1	2013-12-20	USA	16	2993716	37.8	490098	100	Neural Network (Specific Model)	Clinical
PDT000002737.3	SAMN02582682	GCA_004386745.1	2014-01-15	USA	13	2922852	37.88	561319	99.98	Neural Network (Specific Model)	Clinical
PDT000032265.3	SAMN02854689	GCA_004420755.1	2014-06-14	USA	23	3019743	37.91	408355	99.99	Neural Network (Specific Model)	Clinical
PDT000033942.3	SAMN02847825	GCA_004391225.1	2014-06-24	USA	20	2990103	37.89	476596	99.99	Neural Network (Specific Model)	Clinical
PDT000034535.3	SAMN02902346	GCA_004423895.1	2014-07-03	USA	35	3021894	37.9	203347	99.99	Neural Network (Specific Model)	Clinical
PDT000035566.3	SAMN02924379	GCA_004426135.1	2014-07-20	USA	34	2977485	37.87	265513	99.98	Neural Network (Specific Model)	Clinical
PDT000036081.2	SAMN02950488	GCA_004405185.1	2014-08-02	USA	37	2951879	37.86	157840	99.98	Neural Network (Specific Model)	Clinical
PDT000037867.2	SAMN03013686	GCA_004383445.1	2014-09-01	USA	21	3020536	37.86	476156	99.98	Neural Network (Specific Model)	Clinical
PDT000037891.2	SAMN03013705	GCA_004432605.1	2014-09-01	USA	21	2979415	37.91	408358	99.99	Neural Network (Specific Model)	Clinical
PDT000038971.2	SAMN03067784	GCA_004433845.1	2014-09-15	USA	21	3001607	37.85	470680	99.98	Neural Network (Specific Model)	Clinical
PDT000038981.2	SAMN03067796	GCA_004433925.1	2014-09-15	USA	14	3012945	37.8	585692	100	Neural Network (Specific Model)	Clinical
PDT000038987.2	SAMN03067773	GCA_004432845.1	2014-09-15	USA	22	3011051	37.84	282296	99.98	Neural Network (Specific Model)	Clinical
PDT000040061.2	SAMN03093464	GCA_004405985.1	2014-10-04	USA	16	2951362	37.87	476873	99.99	Neural Network (Specific Model)	Clinical
PDT000041142.2	SAMN03067814	GCA_004440045.1	2014-10-22	USA	18	3051831	37.85	476231	99.98	Neural Network (Specific Model)	Clinical
PDT000044969.2	SAMN03253335	GCA_004385785.1	2014-12-07	USA	32	2941262	37.85	244644	99.99	Neural Network (Specific Model)	Clinical
PDT000044980.2	SAMN03253346	GCA_004444705.1	2014-12-07	USA	13	2995125	37.86	494728	99.98	Neural Network (Specific Model)	Clinical
PDT000046426.2	SAMN03265977	GCA_006149245.1	2014-12-23	USA	9	3006249	37.86	1507414	99.99	Neural Network (Specific Model)	Clinical
PDT000047028.2	SAMN03275467	GCA_004446825.1	2015-01-08	USA	31	2966788	37.87	192361	99.98	Neural Network (Specific Model)	Clinical
PDT000047042.2	SAMN03275480	GCA_004447995.1	2015-01-08	USA	36	2916240	37.9	156683	99.98	Neural Network (Specific Model)	Clinical
PDT000047049.2	SAMN03275487	GCA_004448145.1	2015-01-08	USA	13	2965124	37.88	561294	99.98	Neural Network (Specific Model)	Clinical
PDT000048815.2	SAMN03317039	GCA_004450185.1	2015-01-31	USA	20	3025895	37.9	294128	99.99	Neural Network (Specific Model)	Clinical
PDT000065859.2	SAMN03755214	GCA_004414985.1	2015-06-02	USA	24	2966212	37.88	211425	99.98	Neural Network (Specific Model)	Clinical
PDT000066056.2	SAMN03757635	GCA_004486945.1	2015-06-02	USA	27	2924517	37.89	186974	99.98	Neural Network (Specific Model)	Clinical
PDT000066297.2	SAMN03763572	GCA_004396975.1	2015-06-05	USA	79	2949101	37.89	76557	99.98	Neural Network (Specific Model)	Clinical
PDT000066306.2	SAMN03763858	GCA_004488245.1	2015-06-05	USA	25	3043409	37.87	352822	99.99	Neural Network (Specific Model)	Clinical
PDT000066307.2	SAMN03763859	GCA_004488185.1	2015-06-05	USA	27	2984875	37.86	282249	99.98	Neural Network (Specific Model)	Clinical
PDT000067242.2	SAMN03776710	GCA_004489345.1	2015-06-16	USA	29	2906015	37.9	259523	99.97	Neural Network (Specific Model)	Clinical
PDT000069177.2	SAMN03838750	GCA_004491745.1	2015-07-06	USA	15	2976856	37.86	476150	99.98	Neural Network (Specific Model)	Clinical
PDT000077150.2	SAMN03922745	GCA_004398345.1	2015-07-30	USA	14	2980114	37.88	494758	99.98	Neural Network (Specific Model)	Clinical
PDT000077162.2	SAMN03897598	GCA_004638665.1	2015-07-30	USA	30	2920976	37.9	187691	99.98	Neural Network (Specific Model)	Clinical
PDT000077164.2	SAMN03897600	GCA_004493905.1	2015-07-30	USA	77	2921111	37.92	83877	99.96	Neural Network (Specific Model)	Clinical
PDT000082551.2	SAMN03952471	GCA_004496585.1	2015-08-31	USA	31	2906939	37.91	213864	99.98	Neural Network (Specific Model)	Clinical
PDT000082573.2	SAMN04025311	GCA_004496825.1	2015-09-01	USA	11	2987865	37.86	600578	99.98	Neural Network (Specific Model)	Clinical
PDT000082581.2	SAMN04025319	GCA_004498765.1	2015-09-01	USA	18	2965540	37.87	282304	99.98	Neural Network (Specific Model)	Clinical
PDT000082864.2	SAMN04045687	GCA_004496985.1	2015-09-10	USA	19	2958465	37.92	408355	99.99	Neural Network (Specific Model)	Clinical
PDT000083057.2	SAMN04075769	GCA_004417585.1	2015-09-15	USA	44	2947895	37.92	127419	99.98	Neural Network (Specific Model)	Clinical
PDT000083126.2	SAMN04088253	GCA_004498505.1	2015-09-15	USA	43	2970679	37.93	124849	99.98	Neural Network (Specific Model)	Clinical
PDT000086235.2	SAMN04147141	GCA_004637565.1	2015-10-06	USA	20	2937128	37.86	379027	99.99	Neural Network (Specific Model)	Clinical
PDT000094179.2	SAMN04263454	GCA_004641945.1	2015-11-12	USA	23	2933813	37.91	255650	99.98	Neural Network (Specific Model)	Clinical
PDT000100782.2	SAMN04365182	GCA_004645985.1	2015-12-28	USA	35	3044410	37.89	163322	99.99	Neural Network (Specific Model)	Clinical
PDT000104723.2	SAMN04450693	GCA_004652105.1	2016-02-03	USA	16	3031829	37.87	477489	99.99	Neural Network (Specific Model)	Clinical
PDT000105812.2	SAMN04461776	GCA_004653565.1	2016-02-06	USA	44	3011556	37.9	186893	99.97	Neural Network (Specific Model)	Clinical
PDT000105815.2	SAMN04461778	GCA_004653585.1	2016-02-06	USA	25	2994171	37.87	282247	99.98	Neural Network (Specific Model)	Clinical
PDT000121716.2	SAMN04580850	GCA_004659705.1	2016-03-28	USA	24	2994586	37.86	260010	99.98	Neural Network (Specific Model)	Clinical
PDT000121717.2	SAMN04580851	GCA_004660545.1	2016-03-28	USA	17	3046467	37.84	282507	99.98	Neural Network (Specific Model)	Clinical
PDT000123401.2	SAMN04606304	GCA_004661165.1	2016-04-08	USA	10	2954311	37.88	1507785	99.99	Neural Network (Specific Model)	Clinical
PDT000124916.2	SAMN04632645	GCA_004661325.1	2016-04-13	USA	13	2979480	37.89	500626	99.98	Neural Network (Specific Model)	Clinical
PDT000124918.2	SAMN04632646	GCA_004661345.1	2016-04-13	USA	9	2985075	37.89	1507706	99.98	Neural Network (Specific Model)	Clinical
PDT000126086.2	SAMN04331060	GCA_010096225.1	2016-04-20	Canada:Alberta:Edmonton	15	3091687	37.76	494758	99.99	Neural Network (Specific Model)	Clinical
PDT000126244.2	SAMN04867709	GCA_004662865.1	2016-04-20	USA	11	3068975	37.88	584150	99.99	Neural Network (Specific Model)	Clinical
PDT000127373.2	SAMN04893748	GCA_004666815.1	2016-04-25	USA	30	2922650	37.91	187214	99.98	Neural Network (Specific Model)	Clinical
PDT000132599.2	SAMN05179890	GCA_004673265.1	2016-05-27	USA	11	2996633	37.87	1507785	99.98	Neural Network (Specific Model)	Clinical
PDT000134761.2	SAMN05272703	GCA_004676925.1	2016-06-20	USA	12	2990862	37.88	1507818	99.99	Neural Network (Specific Model)	Clinical
PDT000135814.2	SAMN05292341	GCA_006218825.1	2016-06-24	USA	64	2891928	37.91	114824	99.98	Neural Network (Specific Model)	Clinical
PDT000135909.2	SAMN05296700	GCA_006220045.1	2016-06-27	USA	68	2934598	37.93	78307	99.98	Neural Network (Specific Model)	Clinical
PDT000136365.2	SAMN05296859	GCA_006219825.1	2016-06-28	USA	11	2982656	37.89	1507785	99.98	Neural Network (Specific Model)	Clinical
PDT000136366.2	SAMN05296860	GCA_006219885.1	2016-06-28	USA	11	3018139	37.88	544383	99.99	Neural Network (Specific Model)	Clinical
PDT000136839.3	SAMN03766403	GCA_010099235.1	2016-06-30	USA: NY	19	2955249	37.9	481926	99.98	Neural Network (Specific Model)	Clinical
PDT000137521.2	SAMN05372061	GCA_004678645.1	2016-07-11	USA	73	2974349	37.91	75966	99.98	Neural Network (Specific Model)	Clinical
PDT000137625.2	SAMN05371957	GCA_004677805.1	2016-07-12	USA	11	3028240	37.86	583401	99.99	Neural Network (Specific Model)	Clinical
PDT000138921.2	SAMN05371955	GCA_004678485.1	2016-07-18	USA	10	2992350	37.85	1507794	99.98	Neural Network (Specific Model)	Clinical
PDT000138948.2	SAMN05413936	GCA_004678545.1	2016-07-18	USA	19	3014223	37.87	408355	99.99	Neural Network (Specific Model)	Clinical
PDT000143442.2	SAMN05514430	GCA_004572155.1	2016-08-05	USA	14	3056701	37.84	525046	99.98	Neural Network (Specific Model)	Clinical
PDT000144343.2	SAMN05571186	GCA_006149285.1	2016-08-12	USA	9	2978894	37.88	1507785	99.98	Neural Network (Specific Model)	Clinical
PDT000144460.2	SAMN05578432	GCA_004571275.1	2016-08-15	USA	53	2912638	37.89	123067	99.98	Neural Network (Specific Model)	Clinical
PDT000147368.2	SAMN05730840	GCA_004573615.1	2016-09-06	USA	24	2929359	37.89	255595	99.97	Neural Network (Specific Model)	Clinical
PDT000147369.2	SAMN05730839	GCA_004573855.1	2016-09-06	USA	12	3051893	37.88	602006	99.99	Neural Network (Specific Model)	Clinical
PDT000148535.2	SAMN05757870	GCA_006149305.1	2016-09-10	USA	9	3027937	37.89	561303	99.99	Neural Network (Specific Model)	Clinical
PDT000150656.2	SAMN05832480	GCA_004578395.1	2016-09-29	USA	15	2968031	37.91	408355	99.99	Neural Network (Specific Model)	Clinical
PDT000150835.2	SAMN05830623	GCA_004578755.1	2016-09-29	USA	21	3004023	37.88	369592	99.98	Neural Network (Specific Model)	Clinical
PDT000152494.1	SAMN03277677	GCA_001760815.1	2016-10-13	USA:MI	21	2905720	37.93	322444	99.99	Neural Network (Specific Model)	Clinical
PDT000154168.2	SAMN05944323	GCA_004581475.1	2016-10-27	USA	21	2992652	37.91	243032	99.99	Neural Network (Specific Model)	Clinical
PDT000154652.2	SAMN05952623	GCA_004581935.1	2016-10-31	USA	12	3056296	37.9	544798	99.98	Neural Network (Specific Model)	Clinical
PDT000163760.2	SAMN06090685	GCA_004585575.1	2016-12-01	USA	10	2990368	37.85	1548841	99.98	Neural Network (Specific Model)	Clinical
PDT000163838.2	SAMN06102003	GCA_004588275.1	2016-12-02	USA	27	3020740	37.85	208883	99.98	Neural Network (Specific Model)	Clinical
PDT000172066.2	SAMN06145411	GCA_004589935.1	2016-12-15	USA	22	2992508	37.85	340127	99.99	Neural Network (Specific Model)	Clinical
PDT000179401.3	SAMN06246384	GCA_004683385.1	2017-02-22	USA	15	2948072	37.88	500614	99.99	Neural Network (Specific Model)	Clinical
PDT000183108.2	SAMN06281931	GCA_004593535.1	2017-01-30	USA	18	2946205	37.85	493617	100	Neural Network (Specific Model)	Clinical
PDT000184523.2	SAMN06289125	GCA_004593795.1	2017-02-02	USA	38	2926941	37.92	159648	99.98	Neural Network (Specific Model)	Clinical
PDT000198539.2	SAMN06660846	GCA_004690425.1	2017-03-31	USA	28	2953991	37.9	230327	99.98	Neural Network (Specific Model)	Clinical
PDT000207493.2	SAMN06898033	GCA_004695305.1	2017-05-05	USA	28	2947416	37.87	188221	99.97	Neural Network (Specific Model)	Clinical
PDT000208241.2	SAMN06917591	GCA_004695585.1	2017-05-11	USA	11	2976390	37.88	1507803	99.98	Neural Network (Specific Model)	Clinical
PDT000218191.2	SAMN06240096	GCA_004599555.1	2017-06-13	USA:OH	15	2969613	37.91	408355	99.99	Neural Network (Specific Model)	Clinical
PDT000218228.2	SAMN06240109	GCA_004597915.1	2017-06-13	USA:MI	18	3006167	37.91	408354	99.99	Neural Network (Specific Model)	Clinical
PDT000218780.2	SAMN07218953	GCA_004598455.1	2017-06-15	USA	29	2991469	37.86	207155	99.99	Neural Network (Specific Model)	Clinical
PDT000222053.2	SAMN07303547	GCA_004601725.1	2017-07-01	USA	17	2972466	37.86	408354	99.99	Neural Network (Specific Model)	Clinical
PDT000225605.2	SAMN07357210	GCA_004603895.1	2017-07-19	USA	28	2964281	37.9	170051	99.99	Neural Network (Specific Model)	Clinical
PDT000228399.2	SAMN07414458	GCA_004605135.1	2017-07-28	USA	12	2982506	37.89	561329	99.98	Neural Network (Specific Model)	Clinical
PDT000232868.2	SAMN07500800	GCA_004606895.1	2017-08-11	USA	68	2926619	37.93	83393	99.99	Neural Network (Specific Model)	Clinical
PDT000233878.2	SAMN07510912	GCA_004608575.1	2017-08-16	USA	18	2907663	37.89	315424	99.98	Neural Network (Specific Model)	Clinical
PDT000234207.2	SAMN07519388	GCA_004608755.1	2017-08-18	USA	19	3005118	37.87	476502	99.98	Neural Network (Specific Model)	Clinical
PDT000236236.2	SAMN07554527	GCA_004609295.1	2017-08-24	USA	15	2930432	37.89	500352	99.98	Neural Network (Specific Model)	Clinical
PDT000237178.2	SAMN07568702	GCA_004610015.1	2017-08-28	USA	18	2981953	37.86	282305	99.98	Neural Network (Specific Model)	Clinical
PDT000237190.2	SAMN07568761	GCA_004610925.1	2017-08-28	USA	20	3007940	37.89	408354	99.98	Neural Network (Specific Model)	Clinical
PDT000237191.2	SAMN07568768	GCA_004607515.1	2017-08-28	USA	17	2908427	37.89	476150	99.98	Neural Network (Specific Model)	Clinical
PDT000250271.2	SAMN07757173	GCA_004615055.1	2017-10-11	USA	10	2979050	37.88	1507414	99.98	Neural Network (Specific Model)	Clinical
PDT000250274.2	SAMN07766648	GCA_004615135.1	2017-10-11	USA	21	3014273	37.89	299213	99.99	Neural Network (Specific Model)	Clinical
PDT000259324.2	SAMN07837973	GCA_004618315.1	2017-10-30	USA	13	3027160	37.89	500614	99.99	Neural Network (Specific Model)	Clinical
PDT000260589.2	SAMN07974650	GCA_004621935.1	2017-11-03	USA	26	2992958	37.88	213817	99.99	Neural Network (Specific Model)	Clinical
PDT000266573.3	SAMN08049576	GCA_004626715.1	2017-11-30	USA	11	3022090	37.89	500614	99.99	Neural Network (Specific Model)	Clinical
PDT000269022.2	SAMN08130243	GCA_004624055.1	2017-12-06	USA	63	2939940	37.94	115575	99.98	Neural Network (Specific Model)	Clinical
PDT000275593.2	SAMN08275888	GCA_004629855.1	2018-01-04	USA	53	2908080	37.92	125335	99.98	Neural Network (Specific Model)	Clinical
PDT000278691.2	SAMN08367838	GCA_004630155.1	2018-01-18	USA	10	3022009	37.88	601177	99.98	Neural Network (Specific Model)	Clinical
PDT000279274.2	SAMN08374112	GCA_004629415.1	2018-01-19	USA	14	2970727	37.84	476879	99.97	Neural Network (Specific Model)	Clinical
PDT000289159.2	SAMN08595866	GCA_004700325.1	2018-02-23	USA	10	2977692	37.86	1507062	99.98	Neural Network (Specific Model)	Clinical
PDT000312913.2	SAMN09100962	GCA_004707255.1	2018-05-09	USA	20	2908121	37.89	282315	99.98	Neural Network (Specific Model)	Clinical
PDT000340450.1	SAMN09534077	GCA_003643225.1	2018-07-02	USA	58	2937301	37.91	119794	99.98	Neural Network (Specific Model)	Clinical
PDT000345822.1	SAMN09635967	GCA_003678265.1	2018-07-12	USA	36	3108723	37.74	349107	99.99	Neural Network (Specific Model)	Clinical
PDT000355324.1	SAMN09738271	GCA_003681735.1	2018-07-30	USA	19	3040478	37.81	528454	100	Neural Network (Specific Model)	Clinical
PDT000357491.1	SAMN09764643	GCA_003682155.1	2018-08-03	USA	24	2930494	37.91	320446	99.99	Neural Network (Specific Model)	Clinical
PDT000362177.1	SAMN09813027	GCA_003680975.1	2018-08-13	USA	36	2914086	37.89	262883	99.96	Neural Network (Specific Model)	Clinical
PDT000367829.1	SAMN09927913	GCA_003687625.1	2018-08-28	USA	11	2904994	37.89	724345	99.98	Neural Network (Specific Model)	Clinical
PDT000371745.1	SAMN09951243	GCA_003698345.1	2018-09-04	USA	24	3011812	37.9	282519	99.98	Neural Network (Specific Model)	Clinical
PDT000375935.1	SAMN10039743	GCA_004455095.1	2018-09-12	USA	102	2886567	37.96	69099	99.98	Neural Network (Specific Model)	Clinical
PDT000380194.1	SAMN10081728	GCA_004142165.1	2018-09-18	USA	50	2936579	37.94	109778	99.98	Neural Network (Specific Model)	Clinical
PDT000388319.1	SAMN02400183	GCA_003606575.1	2018-10-02	USA	26	2925172	37.87	296386	99.99	Neural Network (Specific Model)	Clinical
PDT000388362.1	SAMN02615864	GCA_003607445.1	2018-10-02	USA	14	2897075	37.86	566417	100	Neural Network (Specific Model)	Clinical
PDT000388520.1	SAMN10176591	GCA_004456485.1	2018-10-04	USA	20	2967342	37.83	340653	99.97	Neural Network (Specific Model)	Clinical
PDT000389401.1	SAMN10220771	GCA_004394305.1	2018-10-09	USA	15	2988807	37.89	561313	99.98	Neural Network (Specific Model)	Clinical
PDT000403191.1	SAMN10379720	GCA_003914775.1	2018-11-05	USA	67	2971354	37.86	102840	99.99	Neural Network (Specific Model)	Clinical
PDT000407088.1	SAMN10423483	GCA_004460185.1	2018-11-14	USA	90	2906140	37.98	69864	99.98	Neural Network (Specific Model)	Clinical
PDT000410987.1	SAMN10484772	GCA_004461745.1	2018-11-27	USA	86	2952471	37.92	74534	99.98	Neural Network (Specific Model)	Clinical
PDT000413819.1	SAMN10518301	GCA_004463465.1	2018-12-04	USA	52	2953389	37.88	99191	99.98	Neural Network (Specific Model)	Clinical
PDT000414743.1	SAMN10534368	GCA_004463305.1	2018-12-07	USA	13	2970264	37.89	500350	99.98	Neural Network (Specific Model)	Clinical
PDT000418882.2	SAMEA104485060	GCA_009270865.1	2018-12-18	Germany	11	2999752	37.88	1507394	99.99	Neural Network (Specific Model)	Clinical
PDT000419992.2	SAMN10457665	GCA_009446105.1	2018-12-18	NA	19	3049709	37.9	408355	99.99	Neural Network (Specific Model)	Clinical
PDT000420030.2	SAMN10457499	GCA_009485405.1	2018-12-18	NA	23	3005396	37.92	320796	99.99	Neural Network (Specific Model)	Clinical
PDT000420038.2	SAMN10457500	GCA_009277965.1	2018-12-18	NA	22	3017547	37.92	408355	99.99	Neural Network (Specific Model)	Clinical
PDT000420047.2	SAMN10457426	GCA_009277465.1	2018-12-18	NA	14	3016412	37.86	476225	99.99	Neural Network (Specific Model)	Clinical
PDT000420086.2	SAMN10457356	GCA_009278785.1	2018-12-18	NA	11	2974482	37.88	1507447	99.98	Neural Network (Specific Model)	Clinical
PDT000420107.2	SAMN10457205	GCA_009279465.1	2018-12-18	NA	24	2960702	37.91	283580	99.99	Neural Network (Specific Model)	Clinical
PDT000420220.2	SAMN10457490	GCA_009312635.1	2018-12-18	NA	13	2985067	37.85	583170	99.99	Neural Network (Specific Model)	Clinical
PDT000420229.2	SAMN10457432	GCA_009312855.1	2018-12-18	NA	22	2971593	37.87	298643	99.99	Neural Network (Specific Model)	Clinical
PDT000420259.2	SAMN10457365	GCA_009315095.1	2018-12-18	NA	11	2981864	37.88	1507414	99.98	Neural Network (Specific Model)	Clinical
PDT000420304.2	SAMN10457421	GCA_009426405.1	2018-12-18	NA	13	2940791	37.88	500351	99.98	Neural Network (Specific Model)	Clinical
PDT000420305.2	SAMN10457420	GCA_009426465.1	2018-12-18	NA	11	3020179	37.87	500352	99.98	Neural Network (Specific Model)	Clinical
PDT000420319.2	SAMN10457448	GCA_009425305.1	2018-12-18	NA	9	2998392	37.87	1507784	99.98	Neural Network (Specific Model)	Clinical
PDT000420411.2	SAMN10457376	GCA_009427725.1	2018-12-18	NA	11	3020834	37.85	583189	99.98	Neural Network (Specific Model)	Clinical
PDT000420432.2	SAMN10457529	GCA_009447185.1	2018-12-18	NA	14	2954470	37.88	476584	99.98	Neural Network (Specific Model)	Clinical
PDT000420446.2	SAMN10457503	GCA_009447545.1	2018-12-18	NA	27	2930862	37.9	319870	99.99	Neural Network (Specific Model)	Clinical
PDT000420451.2	SAMN10457506	GCA_009447705.1	2018-12-18	NA	21	3018756	37.92	408355	99.99	Neural Network (Specific Model)	Clinical
PDT000420514.2	SAMN10457299	GCA_009450245.1	2018-12-18	NA	18	3045916	37.87	408355	99.99	Neural Network (Specific Model)	Clinical
PDT000432419.1	SAMN10717833	GCA_004469485.1	2019-01-09	USA	13	3027107	37.89	561303	99.99	Neural Network (Specific Model)	Clinical
PDT000432423.1	SAMN10717834	GCA_004469585.1	2019-01-09	USA	10	2969774	37.89	561329	99.98	Neural Network (Specific Model)	Clinical
PDT000455340.1	SAMN09756840	GCA_004472985.1	2019-01-29	USA:WY	16	2976832	37.92	408354	99.98	Neural Network (Specific Model)	Clinical
PDT000481282.1	SAMN11233279	GCA_004535745.1	2019-03-22	USA	21	2977558	37.82	320344	99.99	Neural Network (Specific Model)	Clinical
PDT000491181.1	SAMN11455456	GCA_005246725.1	2019-04-17	USA	14	3055192	37.86	513977	99.99	Neural Network (Specific Model)	Clinical
PDT000495480.1	SAMN11492522	GCA_005247665.1	2019-04-25	USA	13	2955296	37.88	586962	99.98	Neural Network (Specific Model)	Clinical
PDT000544288.1	SAMN12274556	GCA_007466095.1	2019-07-15	USA	18	2953013	37.86	410221	99.98	Neural Network (Specific Model)	Clinical
PDT000562513.1	SAMN12560249	GCA_010089335.1	2019-08-12	USA	70	2929670	37.92	107142	99.97	Neural Network (Specific Model)	Clinical
PDT000573952.1	SAMN12629524	GCA_008187625.1	2019-08-26	USA	13	2979156	37.88	561300	99.98	Neural Network (Specific Model)	Clinical
PDT000574225.1	SAMN12642017	GCA_008188585.1	2019-08-27	USA	11	2906389	37.88	1507785	99.98	Neural Network (Specific Model)	Clinical
PDT000575831.1	SAMN12657729	GCA_008256465.1	2019-08-29	USA	74	2977646	37.87	109317	99.99	Neural Network (Specific Model)	Clinical
PDT000577461.1	SAMN12667724	GCA_008268665.1	2019-08-31	USA	50	2948924	37.91	103089	99.98	Neural Network (Specific Model)	Clinical
PDT000579367.1	SAMN12686715	GCA_008302205.1	2019-09-04	USA	28	2926013	37.89	244490	99.98	Neural Network (Specific Model)	Clinical
PDT000583213.1	SAMN12717981	GCA_008372835.1	2019-09-09	USA	111	2939242	37.95	60345	99.98	Neural Network (Specific Model)	Clinical
PDT000584596.1	SAMN12732097	GCA_008372285.1	2019-09-11	USA	17	3002306	37.92	257858	99.99	Neural Network (Specific Model)	Clinical
PDT000585058.1	SAMN12738331	GCA_008380065.1	2019-09-12	USA	13	2957314	37.88	511793	99.98	Neural Network (Specific Model)	Clinical
PDT000588243.1	SAMN12780866	GCA_008602925.1	2019-09-18	USA	19	2939482	37.84	575743	99.99	Neural Network (Specific Model)	Clinical
PDT000588504.1	SAMN12781381	GCA_008605505.1	2019-09-18	USA	11	3056021	37.86	600189	99.99	Neural Network (Specific Model)	Clinical
PDT000590414.1	SAMN12784461	GCA_008678695.1	2019-09-22	Uruguay	147	2897312	38	52988	99.98	Neural Network (Specific Model)	Clinical
PDT000591294.1	SAMN12818549	GCA_008691385.1	2019-09-23	USA	22	2956210	37.82	374652	99.99	Neural Network (Specific Model)	Clinical
PDT000591958.1	SAMN12822639	GCA_008691725.1	2019-09-24	USA	27	2902882	37.92	208020	99.98	Neural Network (Specific Model)	Clinical
PDT000592466.1	SAMN12829166	GCA_008694275.1	2019-09-24	USA	12	2974844	37.88	561330	99.98	Neural Network (Specific Model)	Clinical
PDT000600713.1	SAMN12912883	GCA_008861645.1	2019-10-04	USA	24	2908501	37.9	240816	99.99	Neural Network (Specific Model)	Clinical
PDT000607975.1	SAMN13029771	GCA_010070405.1	2019-10-15	USA	18	2967162	37.92	408164	99.99	Neural Network (Specific Model)	Clinical
PDT000616404.1	SAMN13086715	GCA_009343875.1	2019-10-24	USA	52	2936125	37.89	110406	99.98	Neural Network (Specific Model)	Clinical
PDT000624065.1	SAMN13198208	GCA_010071095.1	2019-11-06	USA	16	2961703	37.88	409802	99.99	Neural Network (Specific Model)	Clinical
PDT000645932.1	SAMN13571077	GCA_010017605.1	2019-12-17	USA	18	3026478	37.83	446326	99.99	Neural Network (Specific Model)	Clinical
PDT000658601.1	SAMN13811298	GCA_010060645.1	2020-01-10	USA	26	2942294	37.91	288441	99.99	Neural Network (Specific Model)	Clinical
PDT000693783.1	SAMN14257065	GCA_011070205.1	2020-03-02	USA	15	3016237	37.88	408355	99.99	Neural Network (Specific Model)	Clinical

## Sheet: Table S3
Supplemental Table S3. List of abiotic-linked genes, arranged in ascending order of P-values.
	Gene	Environmental conditions	U-value	P-value	FDR-adjusted P-value
20	EMHFBLLB_00624	Precipitation (mm)	823	5.48478e-18	3.25226e-13
20	HLGJJJBE_01458	Precipitation (mm)	404	2.75856e-18	3.25226e-13
20	JAKELHHD_00863	Precipitation (mm)	6283	1.34037e-17	5.29859e-13
1	HPPKBJOB_02673	Longitude	6119	6.78072e-17	8.60804e-13
29	FAGCIBPD_00543	Shrubland (%)	6196	6.97074e-17	8.60804e-13
1	HBEDAIKH_03345	Longitude	597	4.77292e-17	8.60804e-13
29	EPFABEMP_00845	Shrubland (%)	6196	6.97074e-17	8.60804e-13
20	FAGCIBPD_00543	Precipitation (mm)	6186	8.71024e-17	8.60804e-13
29	EMHFBLLB_00624	Shrubland (%)	911	6.23591e-17	8.60804e-13
20	HCACAKHD_00644	Precipitation (mm)	6186	8.71024e-17	8.60804e-13
29	HCACAKHD_00644	Shrubland (%)	6196	6.97074e-17	8.60804e-13
20	EPFABEMP_00845	Precipitation (mm)	6186	8.71024e-17	8.60804e-13
1	CCMJCBMN_02027	Longitude	235	1.1466e-16	9.7127e-13
1	FIBCPHCL_02456	Longitude	235	1.1466e-16	9.7127e-13
20	MJPMOEHN_00895	Precipitation (mm)	886.5	1.42523e-16	1.12681e-12
1	PLIMKKAL_01757	Longitude	6171.5	2.57452e-16	1.45389e-12
22	HLGJJJBE_01458	Min temperature (C)	554	2.45241e-16	1.45389e-12
29	JAKELHHD_00863	Shrubland (%)	6180	2.19586e-16	1.45389e-12
1	DHOHHAJF_01642	Longitude	6171.5	2.57452e-16	1.45389e-12
22	EMHFBLLB_00624	Min temperature (C)	965	2.48608e-16	1.45389e-12
1	HHJKIKAF_00241	Longitude	6171.5	2.57452e-16	1.45389e-12
22	JAKELHHD_00863	Min temperature (C)	6169	2.80639e-16	1.5128e-12
1	PKHMMIOL_00366	Longitude	292.5	3.07004e-16	1.58297e-12
1	JJJHCGKB_01229	Longitude	198.5	5.02448e-16	1.92214e-12
20	FIBCPHCL_02648	Precipitation (mm)	783	4.48847e-16	1.92214e-12
1	OHJGBFFC_01326	Longitude	198.5	5.02448e-16	1.92214e-12
20	FIBCPHCL_00135	Precipitation (mm)	956.5	4.96455e-16	1.92214e-12
1	AEJIBKBM_01366	Longitude	198.5	5.02448e-16	1.92214e-12
1	KFOIHGJG_01880	Longitude	198.5	5.02448e-16	1.92214e-12
1	NMKAKDLN_00122	Longitude	198.5	5.02448e-16	1.92214e-12
1	JAKELHHD_00122	Longitude	198.5	5.02448e-16	1.92214e-12
22	MPAEIJCM_01389	Min temperature (C)	5707	1.1352e-15	4.20706e-12
29	FIBCPHCL_00135	Shrubland (%)	991	1.26491e-15	4.41201e-12
1	NMKAKDLN_00474	Longitude	916	1.24214e-15	4.41201e-12
20	MPAEIJCM_01389	Precipitation (mm)	5696	1.52243e-15	5.1585e-12
29	HLGJJJBE_01458	Shrubland (%)	645.5	3.4502e-15	1.13657e-11
1	JEIJMKMH_00353	Longitude	463.5	4.99806e-15	1.48182e-11
1	BFDODJHO_00595	Longitude	4696.5	4.99806e-15	1.48182e-11
1	IKPAOBJG_02392	Longitude	4696.5	4.99806e-15	1.48182e-11
1	NGGFNHNE_01194	Longitude	463.5	4.99806e-15	1.48182e-11
21	EMHFBLLB_00624	Max temperature (C)	1090	6.06441e-15	1.75412e-11
21	HLGJJJBE_01458	Max temperature (C)	672	6.92269e-15	1.95471e-11
21	MPAEIJCM_01389	Max temperature (C)	5627	9.31762e-15	2.56976e-11
22	EPFABEMP_00845	Min temperature (C)	5997	1.12157e-14	2.8915e-11
22	HCACAKHD_00644	Min temperature (C)	5997	1.12157e-14	2.8915e-11
22	FAGCIBPD_00543	Min temperature (C)	5997	1.12157e-14	2.8915e-11
21	JAKELHHD_00863	Max temperature (C)	6020	1.23451e-14	3.11497e-11
1	MPJBEDPD_00130	Longitude	5904	2.61689e-14	6.08515e-11
1	KABDFJCB_00963	Longitude	5904	2.61689e-14	6.08515e-11
1	NNBONEKJ_01770	Longitude	5904	2.61689e-14	6.08515e-11
1	CGLLDFMM_00619	Longitude	5904	2.61689e-14	6.08515e-11
22	GNODLNGL_00773	Min temperature (C)	1154	3.73454e-14	8.51704e-11
0	OJIJIICG_01125	Latitude	381.5	6.25778e-14	1.40023e-10
29	MPAEIJCM_01389	Shrubland (%)	5547.5	7.31006e-14	1.6054e-10
22	OJIJIICG_01125	Min temperature (C)	4198	8.20806e-14	1.76984e-10
29	FIBCPHCL_02648	Shrubland (%)	994.5	1.15467e-13	2.44526e-10
1	FOHDGCDG_01815	Longitude	248.5	2.99496e-13	6.2312e-10
22	FIBCPHCL_00135	Min temperature (C)	1225.5	3.89205e-13	7.95804e-10
20	ANKPIPCM_01264	Precipitation (mm)	538.5	4.4666e-13	8.97802e-10
29	MJPMOEHN_00895	Shrubland (%)	1219.5	6.17283e-13	1.22008e-09
20	GNODLNGL_00773	Precipitation (mm)	1280	7.35962e-13	1.43081e-09
21	OJIJIICG_01125	Max temperature (C)	4120	8.0204e-13	1.53412e-09
0	MPAEIJCM_01389	Latitude	1111.5	1.3383e-12	2.51923e-09
21	HCACAKHD_00644	Max temperature (C)	5790	1.53451e-12	2.60122e-09
33	CCMJCBMN_02027	Wetland (%)	4236	1.5354e-12	2.60122e-09
33	FIBCPHCL_02456	Wetland (%)	4236	1.5354e-12	2.60122e-09
21	EPFABEMP_00845	Max temperature (C)	5790	1.53451e-12	2.60122e-09
1	NEBHDPHN_02215	Longitude	1308.5	1.46823e-12	2.60122e-09
21	FIBCPHCL_00135	Max temperature (C)	1284.5	1.52549e-12	2.60122e-09
21	FAGCIBPD_00543	Max temperature (C)	5790	1.53451e-12	2.60122e-09
20	MFMJPKLF_02414	Precipitation (mm)	4298.5	1.64376e-12	2.74559e-09
20	GKCKLEEP_01910	Precipitation (mm)	4578.5	3.46153e-12	5.70152e-09
33	IILMLOFE_00171	Wetland (%)	5244	3.76099e-12	5.79252e-09
33	MOHDELFN_02401	Wetland (%)	5244	3.76099e-12	5.79252e-09
33	JGKFCAEF_00890	Wetland (%)	5244	3.76099e-12	5.79252e-09
33	IOLKBDCA_01827	Wetland (%)	5244	3.76099e-12	5.79252e-09
33	OAMINIBB_00798	Wetland (%)	5244	3.76099e-12	5.79252e-09
20	JALFBJJC_01426	Precipitation (mm)	5618.5	3.92115e-12	5.81272e-09
20	DFKJDOFD_01141	Precipitation (mm)	5618.5	3.92115e-12	5.81272e-09
29	GNODLNGL_00773	Shrubland (%)	1351.5	3.84449e-12	5.81272e-09
1	JEIJMKMH_01691	Longitude	5238	4.33363e-12	5.84015e-09
1	BIOFKECB_02644	Longitude	5238	4.33363e-12	5.84015e-09
33	HPPKBJOB_02673	Wetland (%)	1313	4.317e-12	5.84015e-09
1	PCIDBGAI_01100	Longitude	5238	4.33363e-12	5.84015e-09
1	BBNIECEK_02373	Longitude	5238	4.33363e-12	5.84015e-09
1	CBGPIFPG_01517	Longitude	5238	4.33363e-12	5.84015e-09
1	AONDDEAF_02331	Longitude	5238	4.33363e-12	5.84015e-09
1	EHHEGPAG_01934	Longitude	5238	4.33363e-12	5.84015e-09
22	FIBCPHCL_02648	Min temperature (C)	1148	4.5211e-12	6.02435e-09
29	OJIJIICG_01125	Shrubland (%)	4057	4.87261e-12	6.42058e-09
32	FAGCIBPD_00543	Pasture (%)	1360.5	5.1253e-12	6.46616e-09
1	IMBPIDAD_03021	Longitude	1354.5	5.04957e-12	6.46616e-09
32	EPFABEMP_00845	Pasture (%)	1360.5	5.1253e-12	6.46616e-09
32	HCACAKHD_00644	Pasture (%)	1360.5	5.1253e-12	6.46616e-09
1	HLGOFHFO_00254	Longitude	5364.5	5.98412e-12	7.09669e-09
1	FAGCIBPD_00887	Longitude	5364.5	5.98412e-12	7.09669e-09
1	LEGPGPKA_00076	Longitude	5364.5	5.98412e-12	7.09669e-09
1	KFPPBNDN_00869	Longitude	5364.5	5.98412e-12	7.09669e-09
1	GNODLNGL_00903	Longitude	5364.5	5.98412e-12	7.09669e-09
1	MDCFPOLJ_00925	Longitude	5364.5	5.98412e-12	7.09669e-09
32	EMHFBLLB_00624	Pasture (%)	5753.5	6.60243e-12	7.75243e-09
21	GNODLNGL_00773	Max temperature (C)	1380	7.02063e-12	8.16265e-09
1	HBCFDKCC_00744	Longitude	1383.5	7.27934e-12	8.38128e-09
20	OJIJIICG_01125	Precipitation (mm)	4033	9.14545e-12	1.04286e-08
1	IOLKBDCA_01827	Longitude	1126	1.00626e-11	1.09481e-08
1	JGKFCAEF_00890	Longitude	1126	1.00626e-11	1.09481e-08
1	OAMINIBB_00798	Longitude	1126	1.00626e-11	1.09481e-08
1	MOHDELFN_02401	Longitude	1126	1.00626e-11	1.09481e-08
1	IILMLOFE_00171	Longitude	1126	1.00626e-11	1.09481e-08
33	AEJIBKBM_01366	Wetland (%)	3957.5	1.08981e-11	1.12385e-08
33	OHJGBFFC_01326	Wetland (%)	3957.5	1.08981e-11	1.12385e-08
33	JJJHCGKB_01229	Wetland (%)	3957.5	1.08981e-11	1.12385e-08
33	NMKAKDLN_00122	Wetland (%)	3957.5	1.08981e-11	1.12385e-08
33	JAKELHHD_00122	Wetland (%)	3957.5	1.08981e-11	1.12385e-08
33	KFOIHGJG_01880	Wetland (%)	3957.5	1.08981e-11	1.12385e-08
0	LECPEDNJ_01315	Latitude	3657	1.18078e-11	1.18671e-08
0	MJIDPECN_01475	Latitude	3657	1.18078e-11	1.18671e-08
0	DIJJIMJB_00130	Latitude	3657	1.18078e-11	1.18671e-08
33	FKGFGBBK_02062	Wetland (%)	5154.5	1.24473e-11	1.24046e-08
32	JAKELHHD_00863	Pasture (%)	1432	1.8086e-11	1.78738e-08
0	HLGJJJBE_01458	Latitude	4830	1.90358e-11	1.8657e-08
22	PMPOEHKN_00610	Min temperature (C)	1436	1.9252e-11	1.87142e-08
20	OJAHBKGM_00038	Precipitation (mm)	4270	1.94287e-11	1.87324e-08
32	MPAEIJCM_01389	Pasture (%)	1229.5	2.02644e-11	1.93806e-08
1	ONOLJHLD_02169	Longitude	1417.5	2.26874e-11	2.13535e-08
1	MLAJAMNE_01525	Longitude	1417.5	2.26874e-11	2.13535e-08
1	FKGFGBBK_02062	Longitude	1142.5	2.31983e-11	2.16625e-08
32	FIBCPHCL_00135	Pasture (%)	5612.5	2.99294e-11	2.77296e-08
32	FIBCPHCL_02648	Pasture (%)	5259	3.08494e-11	2.83604e-08
20	JNPHOLOA_02973	Precipitation (mm)	1187	3.92844e-11	3.55635e-08
20	BGJBNKBM_01709	Precipitation (mm)	1187	3.92844e-11	3.55635e-08
32	JNPHOLOA_02973	Pasture (%)	5137.5	4.34998e-11	3.87874e-08
32	BGJBNKBM_01709	Pasture (%)	5137.5	4.34998e-11	3.87874e-08
0	EIFJIOBN_01541	Latitude	3761.5	4.42235e-11	3.91384e-08
29	ANKPIPCM_01264	Shrubland (%)	710	4.58015e-11	4.02348e-08
22	MJPMOEHN_00895	Min temperature (C)	1414.5	4.72082e-11	4.11655e-08
23	PMPOEHKN_00610	Wind speed (m/s)	5655	5.25016e-11	4.54472e-08
20	KKDINAOP_01105	Precipitation (mm)	5325.5	5.54864e-11	4.76829e-08
21	FIBCPHCL_02648	Max temperature (C)	1266	6.56054e-11	5.59732e-08
1	HGEKOIIP_01883	Longitude	258	7.35017e-11	6.22622e-08
1	CAAOEDFC_02795	Longitude	731.5	7.95464e-11	6.69047e-08
21	LECPEDNJ_01315	Max temperature (C)	483	1.09125e-10	8.98703e-08
21	DIJJIMJB_00130	Max temperature (C)	483	1.09125e-10	8.98703e-08
21	MJIDPECN_01475	Max temperature (C)	483	1.09125e-10	8.98703e-08
28	ANKPIPCM_01264	Forest (%)	746	1.14603e-10	9.37308e-08
29	KKDINAOP_01105	Shrubland (%)	5287.5	1.29842e-10	1.05467e-07
32	HLGJJJBE_01458	Pasture (%)	4747	1.31605e-10	1.06172e-07
21	PMPOEHKN_00610	Max temperature (C)	1531	1.43064e-10	1.14637e-07
33	PKHMMIOL_00366	Wetland (%)	4126.5	1.52758e-10	1.21583e-07
20	FEGIIJKD_00016	Precipitation (mm)	5598.5	1.61677e-10	1.27824e-07
1	PDIBMNBE_02547	Longitude	729	1.64167e-10	1.28085e-07
1	HJEAALFP_00084	Longitude	729	1.64167e-10	1.28085e-07
23	EMHFBLLB_00624	Wind speed (m/s)	5596	1.8424e-10	1.42807e-07
20	OJAHBKGM_02854	Precipitation (mm)	3978	2.3191e-10	1.74068e-07
20	HHJKIKAF_02324	Precipitation (mm)	3978	2.3191e-10	1.74068e-07
20	NHOKACKK_01226	Precipitation (mm)	3978	2.3191e-10	1.74068e-07
20	IOLKBDCA_00596	Precipitation (mm)	3978	2.3191e-10	1.74068e-07
20	ACOMHMIA_00383	Precipitation (mm)	3978	2.3191e-10	1.74068e-07
23	JAKELHHD_00863	Wind speed (m/s)	1555	2.34192e-10	1.74675e-07
20	MDCFPOLJ_00977	Precipitation (mm)	5284	2.49707e-10	1.79474e-07
32	ANKPIPCM_01264	Pasture (%)	4107	2.45351e-10	1.79474e-07
22	LECPEDNJ_01315	Min temperature (C)	513	2.47486e-10	1.79474e-07
22	DIJJIMJB_00130	Min temperature (C)	513	2.47486e-10	1.79474e-07
20	APCDABKD_01811	Precipitation (mm)	5284	2.49707e-10	1.79474e-07
22	MJIDPECN_01475	Min temperature (C)	513	2.47486e-10	1.79474e-07
20	FOLLNFJL_00594	Precipitation (mm)	4659.5	3.12092e-10	2.17715e-07
20	DIPAEILB_00522	Precipitation (mm)	4659.5	3.12092e-10	2.17715e-07
20	LPOFGPBC_00017	Precipitation (mm)	4659.5	3.12092e-10	2.17715e-07
20	LEGPGPKA_00205	Precipitation (mm)	4659.5	3.12092e-10	2.17715e-07
20	GNBNFEAB_01441	Precipitation (mm)	4659.5	3.12092e-10	2.17715e-07
23	MPAEIJCM_01389	Wind speed (m/s)	1359	3.34723e-10	2.32137e-07
1	FEPKPPKO_02505	Longitude	236.5	3.45313e-10	2.34008e-07
29	DFKJDOFD_01141	Shrubland (%)	5413	3.42392e-10	2.34008e-07
23	GNODLNGL_00773	Wind speed (m/s)	5546	3.45179e-10	2.34008e-07
29	JALFBJJC_01426	Shrubland (%)	5413	3.42392e-10	2.34008e-07
28	HLGJJJBE_01458	Forest (%)	1107	3.76488e-10	2.53685e-07
1	ONOLJHLD_02040	Longitude	764.5	3.96818e-10	2.65873e-07
21	DFKJDOFD_01141	Max temperature (C)	5401.5	4.22839e-10	2.72529e-07
33	BFDODJHO_00595	Wetland (%)	890.5	4.17062e-10	2.72529e-07
33	IKPAOBJG_02392	Wetland (%)	890.5	4.17062e-10	2.72529e-07
1	NGGFNHNE_00484	Longitude	702	4.22127e-10	2.72529e-07
33	NGGFNHNE_01194	Wetland (%)	4269.5	4.17062e-10	2.72529e-07
33	JEIJMKMH_00353	Wetland (%)	4269.5	4.17062e-10	2.72529e-07
21	JALFBJJC_01426	Max temperature (C)	5401.5	4.22839e-10	2.72529e-07
20	AIPNLGHH_01579	Precipitation (mm)	5524	4.61105e-10	2.95586e-07
22	DFKJDOFD_01141	Min temperature (C)	5396.5	4.68376e-10	2.97036e-07
22	JALFBJJC_01426	Min temperature (C)	5396.5	4.68376e-10	2.97036e-07
22	ANKPIPCM_01264	Min temperature (C)	806.5	4.94261e-10	3.11784e-07
32	KLKOBNJJ_00272	Pasture (%)	5476	5.15703e-10	3.23589e-07
20	JEIJMKMH_01691	Precipitation (mm)	5018.5	5.74485e-10	3.26053e-07
20	FKGFGBBK_00232	Precipitation (mm)	4132.5	5.93864e-10	3.26053e-07
20	MJIDPECN_00683	Precipitation (mm)	4132.5	5.93864e-10	3.26053e-07
20	EHHEGPAG_01934	Precipitation (mm)	5018.5	5.74485e-10	3.26053e-07
20	AONDDEAF_02331	Precipitation (mm)	5018.5	5.74485e-10	3.26053e-07
20	MJIDPECN_00682	Precipitation (mm)	4132.5	5.93864e-10	3.26053e-07
33	HBEDAIKH_03345	Wetland (%)	4905	5.53827e-10	3.26053e-07
20	HHJKIKAF_00727	Precipitation (mm)	4132.5	5.93864e-10	3.26053e-07
20	FFJEODML_01299	Precipitation (mm)	4132.5	5.93864e-10	3.26053e-07
20	ADAMKFMA_00256	Precipitation (mm)	4132.5	5.93864e-10	3.26053e-07
20	MFBOJHGI_00584	Precipitation (mm)	4132.5	5.93864e-10	3.26053e-07
20	BBNIECEK_02373	Precipitation (mm)	5018.5	5.74485e-10	3.26053e-07
32	MHMEBNHM_00863	Pasture (%)	5460	5.36211e-10	3.26053e-07
20	JMOEIIIC_00837	Precipitation (mm)	845.5	5.93864e-10	3.26053e-07
20	MPFAFONB_00255	Precipitation (mm)	4132.5	5.93864e-10	3.26053e-07
20	JGNJILAH_00429	Precipitation (mm)	4132.5	5.93864e-10	3.26053e-07
22	KKDINAOP_01105	Min temperature (C)	5218.5	5.43156e-10	3.26053e-07
20	HJGCJNDD_00251	Precipitation (mm)	4132.5	5.93864e-10	3.26053e-07
32	KLKOBNJJ_00270	Pasture (%)	5460	5.36211e-10	3.26053e-07
20	FPKMIAFF_00326	Precipitation (mm)	845.5	5.93864e-10	3.26053e-07
20	PCIDBGAI_01100	Precipitation (mm)	5018.5	5.74485e-10	3.26053e-07
20	KMEODHND_00566	Precipitation (mm)	1222.5	5.61017e-10	3.26053e-07
20	BIOFKECB_02644	Precipitation (mm)	5018.5	5.74485e-10	3.26053e-07
20	IJGBJJCP_00403	Precipitation (mm)	4132.5	5.93864e-10	3.26053e-07
20	GDCKIGAN_02621	Precipitation (mm)	4132.5	5.93864e-10	3.26053e-07
20	IGAHGJDB_02327	Precipitation (mm)	845.5	5.93864e-10	3.26053e-07
20	CBGPIFPG_01517	Precipitation (mm)	5018.5	5.74485e-10	3.26053e-07
28	AONDDEAF_02331	Forest (%)	5016.5	6.17136e-10	3.26729e-07
28	BIOFKECB_02644	Forest (%)	5016.5	6.17136e-10	3.26729e-07
33	FOHDGCDG_01815	Wetland (%)	3438.5	5.98189e-10	3.26729e-07
28	CBGPIFPG_01517	Forest (%)	5016.5	6.17136e-10	3.26729e-07
28	EHHEGPAG_01934	Forest (%)	5016.5	6.17136e-10	3.26729e-07
28	PCIDBGAI_01100	Forest (%)	5016.5	6.17136e-10	3.26729e-07
28	JEIJMKMH_01691	Forest (%)	5016.5	6.17136e-10	3.26729e-07
28	BBNIECEK_02373	Forest (%)	5016.5	6.17136e-10	3.26729e-07
20	FHGDBHBN_01067	Precipitation (mm)	762.5	8.12378e-10	4.28185e-07
21	EIFJIOBN_01541	Max temperature (C)	628	8.21085e-10	4.30859e-07
16	DFKJDOFD_01141	Sodium (mg/Kg)	5366.5	8.85676e-10	4.60676e-07
16	JALFBJJC_01426	Sodium (mg/Kg)	5366.5	8.85676e-10	4.60676e-07
16	JAKELHHD_00863	Sodium (mg/Kg)	5517.5	8.99147e-10	4.6564e-07
0	EMHFBLLB_00624	Latitude	5517.5	9.22034e-10	4.75417e-07
32	AONDDEAF_02331	Pasture (%)	1333.5	9.72332e-10	4.76491e-07
1	LABBCEFL_00734	Longitude	4838.5	9.47186e-10	4.76491e-07
1	CMLNBKPA_00707	Longitude	4838.5	9.47186e-10	4.76491e-07
32	CBGPIFPG_01517	Pasture (%)	1333.5	9.72332e-10	4.76491e-07
1	MFBOJHGI_00536	Longitude	4838.5	9.47186e-10	4.76491e-07
32	PCIDBGAI_01100	Pasture (%)	1333.5	9.72332e-10	4.76491e-07
32	BBNIECEK_02373	Pasture (%)	1333.5	9.72332e-10	4.76491e-07
1	KPOIBCBL_00649	Longitude	4838.5	9.47186e-10	4.76491e-07
32	BIOFKECB_02644	Pasture (%)	1333.5	9.72332e-10	4.76491e-07
32	EHHEGPAG_01934	Pasture (%)	1333.5	9.72332e-10	4.76491e-07
1	LIFKPCGF_00663	Longitude	4838.5	9.47186e-10	4.76491e-07
32	JEIJMKMH_01691	Pasture (%)	1333.5	9.72332e-10	4.76491e-07
1	IGAHGJDB_01974	Longitude	494	1.03319e-09	5.04229e-07
20	HEHHLMAC_02408	Precipitation (mm)	5494.5	1.09753e-09	5.33437e-07
20	KEDIDFCO_01794	Precipitation (mm)	4044	1.105e-09	5.34876e-07
0	JAKELHHD_00863	Latitude	1631.5	1.11675e-09	5.38365e-07
20	JFBHKJAA_02679	Precipitation (mm)	1258	1.2019e-09	5.77066e-07
20	FHGDBHBN_02430	Precipitation (mm)	1239	1.31747e-09	6.22474e-07
20	HEHHLMAC_00642	Precipitation (mm)	1239	1.31747e-09	6.22474e-07
20	CIMJGIFP_01616	Precipitation (mm)	1239	1.31747e-09	6.22474e-07
20	LHNJGJHE_01837	Precipitation (mm)	4779	1.31747e-09	6.22474e-07
28	MPAEIJCM_01389	Forest (%)	5115.5	1.3452e-09	6.33055e-07
20	HLNJCPMD_03343	Precipitation (mm)	1639.5	1.44467e-09	6.77181e-07
29	BGJBNKBM_01709	Shrubland (%)	1359.5	1.67663e-09	7.79743e-07
29	JNPHOLOA_02973	Shrubland (%)	1359.5	1.67663e-09	7.79743e-07
21	MJPMOEHN_00895	Max temperature (C)	1589.5	1.72668e-09	7.95695e-07
28	FAGCIBPD_00543	Forest (%)	5458.5	1.73776e-09	7.95695e-07
28	HCACAKHD_00644	Forest (%)	5458.5	1.73776e-09	7.95695e-07
28	EPFABEMP_00845	Forest (%)	5458.5	1.73776e-09	7.95695e-07
32	MJPMOEHN_00895	Pasture (%)	5365	1.88565e-09	8.60089e-07
28	GKCKLEEP_01912	Forest (%)	5185	1.96628e-09	8.83278e-07
28	EHHEGPAG_00497	Forest (%)	5185	1.96628e-09	8.83278e-07
28	MFMJPKLF_00382	Forest (%)	5185	1.96628e-09	8.83278e-07
28	PCIDBGAI_01530	Forest (%)	5185	1.96628e-09	8.83278e-07
22	EIFJIOBN_01541	Min temperature (C)	663	1.99139e-09	8.91182e-07
1	PGPGPEAO_00191	Longitude	4842.5	2.0823e-09	9.24885e-07
1	DILMPIJA_01965	Longitude	4842.5	2.0823e-09	9.24885e-07
2	DIJJIMJB_00130	Elevation (m)	3463	2.32133e-09	1.00471e-06
20	MPJBEDPD_00130	Precipitation (mm)	5385.5	2.30513e-09	1.00471e-06
2	LECPEDNJ_01315	Elevation (m)	3463	2.32133e-09	1.00471e-06
20	NNBONEKJ_01770	Precipitation (mm)	5385.5	2.30513e-09	1.00471e-06
20	CGLLDFMM_00619	Precipitation (mm)	5385.5	2.30513e-09	1.00471e-06
20	KABDFJCB_00963	Precipitation (mm)	5385.5	2.30513e-09	1.00471e-06
2	MJIDPECN_01475	Elevation (m)	3463	2.32133e-09	1.00471e-06
21	KKDINAOP_01105	Max temperature (C)	5144.5	2.4536e-09	1.0581e-06
20	MFIIEKON_02659	Precipitation (mm)	969.5	2.5268e-09	1.08572e-06
1	LLLKGBKF_02514	Longitude	1568	2.82704e-09	1.21034e-06
20	DNBIHDPD_00528	Precipitation (mm)	4002.5	2.92857e-09	1.2493e-06
27	CCMJCBMN_02027	Barren (%)	3939	3.01005e-09	1.27488e-06
27	FIBCPHCL_02456	Barren (%)	3939	3.01005e-09	1.27488e-06
1	MCHAJCLP_00136	Longitude	1346.5	3.07483e-09	1.29769e-06
1	HGIFFFCK_00972	Longitude	5337.5	3.25048e-09	1.36695e-06
32	GKICIIDI_02793	Pasture (%)	752.5	3.31985e-09	1.39119e-06
29	HEHHLMAC_02408	Shrubland (%)	5435.5	3.52784e-09	1.46798e-06
29	MFMJPKLF_02414	Shrubland (%)	3995.5	3.52134e-09	1.46798e-06
22	MFMJPKLF_02414	Min temperature (C)	3987.5	4.14051e-09	1.71689e-06
33	CAAOEDFC_02795	Wetland (%)	3986.5	4.34973e-09	1.79736e-06
16	EMHFBLLB_00624	Sodium (mg/Kg)	1705.5	4.59094e-09	1.89045e-06
23	OJIJIICG_01125	Wind speed (m/s)	802	4.69121e-09	1.92505e-06
20	GKICIIDI_02793	Precipitation (mm)	3713.5	5.51995e-09	2.25732e-06
1	EFALDOPJ_00649	Longitude	1606	5.91295e-09	2.40972e-06
1	LECPEDNJ_01315	Longitude	3423.5	6.2902e-09	2.53372e-06
1	KPOIBCBL_00585	Longitude	1403.5	6.30268e-09	2.53372e-06
1	MJIDPECN_01475	Longitude	3423.5	6.2902e-09	2.53372e-06
1	DIJJIMJB_00130	Longitude	3423.5	6.2902e-09	2.53372e-06
28	GKCKLEEP_01910	Forest (%)	4262.5	6.52264e-09	2.61329e-06
21	ANKPIPCM_01264	Max temperature (C)	919.5	6.99816e-09	2.79436e-06
32	CGLLDFMM_00619	Pasture (%)	1682	7.35052e-09	2.89605e-06
32	KABDFJCB_00963	Pasture (%)	1682	7.35052e-09	2.89605e-06
32	NNBONEKJ_01770	Pasture (%)	1682	7.35052e-09	2.89605e-06
32	MPJBEDPD_00130	Pasture (%)	1682	7.35052e-09	2.89605e-06
1	CKJIAAAO_02991	Longitude	4654	7.38931e-09	2.9017e-06
33	MPJBEDPD_00130	Wetland (%)	1683	7.54869e-09	2.92005e-06
33	NNBONEKJ_01770	Wetland (%)	1683	7.54869e-09	2.92005e-06
29	GKCKLEEP_01910	Shrubland (%)	4255.5	7.55916e-09	2.92005e-06
33	KABDFJCB_00963	Wetland (%)	1683	7.54869e-09	2.92005e-06
33	CGLLDFMM_00619	Wetland (%)	1683	7.54869e-09	2.92005e-06
28	NMKAKDLN_00474	Forest (%)	1609.5	8.15167e-09	3.13871e-06
22	JNPHOLOA_02973	Min temperature (C)	1441	8.52586e-09	3.25814e-06
20	JEIJMKMH_00575	Precipitation (mm)	5387.5	8.54425e-09	3.25814e-06
22	BGJBNKBM_01709	Min temperature (C)	1441	8.52586e-09	3.25814e-06
27	KFOIHGJG_01880	Barren (%)	3693.5	9.06883e-09	3.38956e-06
27	AEJIBKBM_01366	Barren (%)	3693.5	9.06883e-09	3.38956e-06
27	NMKAKDLN_00122	Barren (%)	3693.5	9.06883e-09	3.38956e-06
27	OHJGBFFC_01326	Barren (%)	3693.5	9.06883e-09	3.38956e-06
27	JJJHCGKB_01229	Barren (%)	3693.5	9.06883e-09	3.38956e-06
27	JAKELHHD_00122	Barren (%)	3693.5	9.06883e-09	3.38956e-06
29	AIPNLGHH_01579	Shrubland (%)	5371.5	9.08899e-09	3.38956e-06
32	BLGIDMBD_00566	Pasture (%)	1723.5	9.43648e-09	3.50812e-06
29	DIPAEILB_00522	Shrubland (%)	4501	9.896e-09	3.62218e-06
29	LEGPGPKA_00205	Shrubland (%)	4501	9.896e-09	3.62218e-06
29	LPOFGPBC_00017	Shrubland (%)	4501	9.896e-09	3.62218e-06
29	FOLLNFJL_00594	Shrubland (%)	4501	9.896e-09	3.62218e-06
29	GNBNFEAB_01441	Shrubland (%)	4501	9.896e-09	3.62218e-06
16	EPFABEMP_00845	Sodium (mg/Kg)	5364.5	1.0396e-08	3.77027e-06
16	HCACAKHD_00644	Sodium (mg/Kg)	5364.5	1.0396e-08	3.77027e-06
16	FAGCIBPD_00543	Sodium (mg/Kg)	5364.5	1.0396e-08	3.77027e-06
22	BLGIDMBD_00566	Min temperature (C)	5354	1.04662e-08	3.78416e-06
1	AGIIPMEF_01173	Longitude	3326	1.09589e-08	3.95026e-06
0	FEPKPPKO_02762	Latitude	238	1.12518e-08	4.01921e-06
0	KKKBIMBO_02757	Latitude	238	1.12518e-08	4.01921e-06
0	ODGAKJJE_02786	Latitude	238	1.12518e-08	4.01921e-06
33	HJEAALFP_00084	Wetland (%)	3878	1.22253e-08	4.34077e-06
33	PDIBMNBE_02547	Wetland (%)	3878	1.22253e-08	4.34077e-06
32	APCDABKD_01811	Pasture (%)	1589.5	1.28471e-08	4.53442e-06
32	MDCFPOLJ_00977	Pasture (%)	1589.5	1.28471e-08	4.53442e-06
32	KEDIDFCO_01794	Pasture (%)	951	1.44322e-08	5.07875e-06
32	ADAMKFMA_00256	Pasture (%)	988	1.5852e-08	5.34069e-06
32	MJIDPECN_00683	Pasture (%)	988	1.5852e-08	5.34069e-06
32	JGNJILAH_00429	Pasture (%)	988	1.5852e-08	5.34069e-06
32	MFBOJHGI_00584	Pasture (%)	988	1.5852e-08	5.34069e-06
32	IJGBJJCP_00403	Pasture (%)	988	1.5852e-08	5.34069e-06
32	HJGCJNDD_00251	Pasture (%)	988	1.5852e-08	5.34069e-06
32	MPFAFONB_00255	Pasture (%)	988	1.5852e-08	5.34069e-06
32	FKGFGBBK_00232	Pasture (%)	988	1.5852e-08	5.34069e-06
32	MJIDPECN_00682	Pasture (%)	988	1.5852e-08	5.34069e-06
32	FPKMIAFF_00326	Pasture (%)	3990	1.5852e-08	5.34069e-06
32	HHJKIKAF_00727	Pasture (%)	988	1.5852e-08	5.34069e-06
32	GDCKIGAN_02621	Pasture (%)	988	1.5852e-08	5.34069e-06
32	IGAHGJDB_02327	Pasture (%)	3990	1.5852e-08	5.34069e-06
32	FFJEODML_01299	Pasture (%)	988	1.5852e-08	5.34069e-06
32	JMOEIIIC_00837	Pasture (%)	3990	1.5852e-08	5.34069e-06
6	PLIMKKAL_01757	pH	1771.5	1.63475e-08	5.46109e-06
6	DHOHHAJF_01642	pH	1771.5	1.63475e-08	5.46109e-06
6	HHJKIKAF_00241	pH	1771.5	1.63475e-08	5.46109e-06
1	EIFJIOBN_01541	Longitude	3527	1.7347e-08	5.7787e-06
33	MDCFPOLJ_00925	Wetland (%)	1557.5	1.85589e-08	6.0135e-06
21	FEPKPPKO_02762	Max temperature (C)	2462.5	1.84776e-08	6.0135e-06
21	ODGAKJJE_02786	Max temperature (C)	2462.5	1.84776e-08	6.0135e-06
33	HLGOFHFO_00254	Wetland (%)	1557.5	1.85589e-08	6.0135e-06
33	FAGCIBPD_00887	Wetland (%)	1557.5	1.85589e-08	6.0135e-06
33	KFPPBNDN_00869	Wetland (%)	1557.5	1.85589e-08	6.0135e-06
33	GNODLNGL_00903	Wetland (%)	1557.5	1.85589e-08	6.0135e-06
33	LEGPGPKA_00076	Wetland (%)	1557.5	1.85589e-08	6.0135e-06
20	DNKNHEPL_02078	Precipitation (mm)	3149.5	1.84995e-08	6.0135e-06
21	KKKBIMBO_02757	Max temperature (C)	2462.5	1.84776e-08	6.0135e-06
28	LAFGFNMJ_00889	Forest (%)	1437	1.88325e-08	6.08551e-06
32	DNBIHDPD_00528	Pasture (%)	966	2.01001e-08	6.36315e-06
20	ANKLFOGK_01426	Precipitation (mm)	4153.5	1.99743e-08	6.36315e-06
6	NNBONEKJ_01770	pH	1736	2.02282e-08	6.36315e-06
6	CGLLDFMM_00619	pH	1736	2.02282e-08	6.36315e-06
32	JFBHKJAA_02679	Pasture (%)	4689.5	2.00287e-08	6.36315e-06
20	GDCKIGAN_02490	Precipitation (mm)	4153.5	1.99743e-08	6.36315e-06
32	KMEODHND_00566	Pasture (%)	4689	2.02269e-08	6.36315e-06
6	MPJBEDPD_00130	pH	1736	2.02282e-08	6.36315e-06
6	KABDFJCB_00963	pH	1736	2.02282e-08	6.36315e-06
20	HJGCJNDD_00508	Precipitation (mm)	4153.5	1.99743e-08	6.36315e-06
29	IJGBJJCP_00403	Shrubland (%)	3975	2.20638e-08	6.64108e-06
29	MPFAFONB_00255	Shrubland (%)	3975	2.20638e-08	6.64108e-06
16	HLNJCPMD_03343	Sodium (mg/Kg)	1780.5	2.11981e-08	6.64108e-06
29	MFBOJHGI_00584	Shrubland (%)	3975	2.20638e-08	6.64108e-06
29	FKGFGBBK_00232	Shrubland (%)	3975	2.20638e-08	6.64108e-06
29	IGAHGJDB_02327	Shrubland (%)	1003	2.20638e-08	6.64108e-06
29	HHJKIKAF_00727	Shrubland (%)	3975	2.20638e-08	6.64108e-06
29	MJIDPECN_00683	Shrubland (%)	3975	2.20638e-08	6.64108e-06
2	EIFJIOBN_01541	Elevation (m)	3517.5	2.1688e-08	6.64108e-06
29	HJGCJNDD_00251	Shrubland (%)	3975	2.20638e-08	6.64108e-06
29	FFJEODML_01299	Shrubland (%)	3975	2.20638e-08	6.64108e-06
29	FPKMIAFF_00326	Shrubland (%)	1003	2.20638e-08	6.64108e-06
29	ADAMKFMA_00256	Shrubland (%)	3975	2.20638e-08	6.64108e-06
29	JMOEIIIC_00837	Shrubland (%)	1003	2.20638e-08	6.64108e-06
29	JGNJILAH_00429	Shrubland (%)	3975	2.20638e-08	6.64108e-06
29	MJIDPECN_00682	Shrubland (%)	3975	2.20638e-08	6.64108e-06
29	GDCKIGAN_02621	Shrubland (%)	3975	2.20638e-08	6.64108e-06
21	MFMJPKLF_02414	Max temperature (C)	3911.5	2.27971e-08	6.82715e-06
1	PNPIHBBO_00550	Longitude	1792	2.27895e-08	6.82715e-06
29	APCDABKD_01811	Shrubland (%)	5057	2.33626e-08	6.96136e-06
29	MDCFPOLJ_00977	Shrubland (%)	5057	2.33626e-08	6.96136e-06
32	OJIJIICG_01125	Pasture (%)	872.5	2.43043e-08	7.2238e-06
32	FHGDBHBN_02430	Pasture (%)	4636	2.51527e-08	7.40176e-06
32	LHNJGJHE_01837	Pasture (%)	1382	2.51527e-08	7.40176e-06
32	HEHHLMAC_00642	Pasture (%)	4636	2.51527e-08	7.40176e-06
32	CIMJGIFP_01616	Pasture (%)	4636	2.51527e-08	7.40176e-06
29	FEGIIJKD_00016	Shrubland (%)	5338	2.54213e-08	7.46229e-06
1	KPOIBCBL_01975	Longitude	1794	2.56359e-08	7.50671e-06
29	OJAHBKGM_00038	Shrubland (%)	3966.5	2.65217e-08	7.74694e-06
24	NEBHDPHN_02215	Open water (%)	5320	2.69495e-08	7.85257e-06
8	MJPMOEHN_00895	Aluminum (mg/Kg)	1734	2.74654e-08	7.9342e-06
7	MEPDDACI_02658	Organic matter (%)	1674.5	2.76311e-08	7.9342e-06
7	KPNBAAFF_01763	Organic matter (%)	1674.5	2.76311e-08	7.9342e-06
7	AKJMIAAP_02697	Organic matter (%)	1674.5	2.76311e-08	7.9342e-06
7	PLPEDOEE_03230	Organic matter (%)	1674.5	2.76311e-08	7.9342e-06
7	FOLLNFJL_01493	Organic matter (%)	1674.5	2.76311e-08	7.9342e-06
29	KMEODHND_00566	Shrubland (%)	1412	2.8316e-08	8.11123e-06
28	KABDFJCB_00963	Forest (%)	5252	2.91388e-08	8.26706e-06
28	CGLLDFMM_00619	Forest (%)	5252	2.91388e-08	8.26706e-06
28	MPJBEDPD_00130	Forest (%)	5252	2.91388e-08	8.26706e-06
28	NNBONEKJ_01770	Forest (%)	5252	2.91388e-08	8.26706e-06
0	PMPOEHKN_00610	Latitude	5333	2.9209e-08	8.26719e-06
8	EPFABEMP_00845	Aluminum (mg/Kg)	5305.5	3.05832e-08	8.5946e-06
8	HCACAKHD_00644	Aluminum (mg/Kg)	5305.5	3.05832e-08	8.5946e-06
8	FAGCIBPD_00543	Aluminum (mg/Kg)	5305.5	3.05832e-08	8.5946e-06
28	FHGDBHBN_01067	Forest (%)	918.5	3.15396e-08	8.84241e-06
21	BGJBNKBM_01709	Max temperature (C)	1510	3.25614e-08	9.08593e-06
21	JNPHOLOA_02973	Max temperature (C)	1510	3.25614e-08	9.08593e-06
29	DNBIHDPD_00528	Shrubland (%)	3895	3.33087e-08	9.27263e-06
22	OJAHBKGM_00038	Min temperature (C)	3954	3.40296e-08	9.45113e-06
33	AGIIPMEF_01173	Wetland (%)	669	3.45975e-08	9.58643e-06
29	HEHHLMAC_00642	Shrubland (%)	1401	3.65955e-08	9.98948e-06
28	NHOKACKK_01226	Forest (%)	3764.5	3.68103e-08	9.98948e-06
28	ACOMHMIA_00383	Forest (%)	3764.5	3.68103e-08	9.98948e-06
29	FHGDBHBN_02430	Shrubland (%)	1401	3.65955e-08	9.98948e-06
29	LHNJGJHE_01837	Shrubland (%)	4617	3.65955e-08	9.98948e-06
29	CIMJGIFP_01616	Shrubland (%)	1401	3.65955e-08	9.98948e-06
28	HHJKIKAF_02324	Forest (%)	3764.5	3.68103e-08	9.98948e-06
28	IOLKBDCA_00596	Forest (%)	3764.5	3.68103e-08	9.98948e-06
28	OJAHBKGM_02854	Forest (%)	3764.5	3.68103e-08	9.98948e-06
20	FPLHHLPF_02362	Precipitation (mm)	1741.5	3.72215e-08	1.0078e-05
22	KMEODHND_00566	Min temperature (C)	1427.5	3.75163e-08	1.01347e-05
16	HLGJJJBE_01458	Sodium (mg/Kg)	1328	3.95247e-08	1.0653e-05
33	ICBFDHLF_00567	Wetland (%)	4693	4.14329e-08	1.1142e-05
20	OAMINIBB_01058	Precipitation (mm)	1001	4.2323e-08	1.13556e-05
20	JNPHOLOA_02984	Precipitation (mm)	445	4.30938e-08	1.14844e-05
20	LIEMBHOH_02312	Precipitation (mm)	445	4.30938e-08	1.14844e-05
20	BNAIEAHH_01925	Precipitation (mm)	445	4.30938e-08	1.14844e-05
16	OJIJIICG_01125	Sodium (mg/Kg)	3691.5	4.37621e-08	1.16364e-05
28	KPNBAAFF_01763	Forest (%)	1700.5	4.44904e-08	1.16989e-05
28	AKJMIAAP_02697	Forest (%)	1700.5	4.44904e-08	1.16989e-05
28	PLPEDOEE_03230	Forest (%)	1700.5	4.44904e-08	1.16989e-05
28	FOLLNFJL_01493	Forest (%)	1700.5	4.44904e-08	1.16989e-05
28	MEPDDACI_02658	Forest (%)	1700.5	4.44904e-08	1.16989e-05
22	GKICIIDI_02793	Min temperature (C)	3620.5	4.71979e-08	1.23834e-05
27	FEPKPPKO_02505	Barren (%)	2699.5	4.83161e-08	1.25508e-05
22	FEPKPPKO_02762	Min temperature (C)	2429.5	4.83237e-08	1.25508e-05
22	KKKBIMBO_02757	Min temperature (C)	2429.5	4.83237e-08	1.25508e-05
33	DHOHHAJF_01642	Wetland (%)	1832	4.8577e-08	1.25508e-05
22	ODGAKJJE_02786	Min temperature (C)	2429.5	4.83237e-08	1.25508e-05
33	PLIMKKAL_01757	Wetland (%)	1832	4.8577e-08	1.25508e-05
33	HHJKIKAF_00241	Wetland (%)	1832	4.8577e-08	1.25508e-05
20	CEOBEIHI_02862	Precipitation (mm)	3263.5	4.89937e-08	1.2631e-05
23	KKDINAOP_01105	Wind speed (m/s)	1646.5	4.9816e-08	1.28151e-05
29	GKICIIDI_02793	Shrubland (%)	3618.5	5.03069e-08	1.29134e-05
29	BLGIDMBD_00566	Shrubland (%)	5268	5.09663e-08	1.30544e-05
20	JNEEPLCN_00105	Precipitation (mm)	3747.5	5.22152e-08	1.33168e-05
20	HHNHBKGA_00639	Precipitation (mm)	3747.5	5.22152e-08	1.33168e-05
6	MDCFPOLJ_00977	pH	1667	5.48463e-08	1.39279e-05
6	APCDABKD_01811	pH	1667	5.48463e-08	1.39279e-05
22	HEHHLMAC_00642	Min temperature (C)	1425	5.70828e-08	1.43423e-05
22	CIMJGIFP_01616	Min temperature (C)	1425	5.70828e-08	1.43423e-05
32	LAFGFNMJ_00889	Pasture (%)	4715	5.69695e-08	1.43423e-05
22	FHGDBHBN_02430	Min temperature (C)	1425	5.70828e-08	1.43423e-05
22	LHNJGJHE_01837	Min temperature (C)	4593	5.70828e-08	1.43423e-05
24	HBCFDKCC_00744	Open water (%)	5284	5.72549e-08	1.43551e-05
23	HLGJJJBE_01458	Wind speed (m/s)	4459	5.83527e-08	1.45995e-05
7	FOLLNFJL_00481	Organic matter (%)	4750.5	5.9845e-08	1.48787e-05
7	FOLLNFJL_00482	Organic matter (%)	4750.5	5.9845e-08	1.48787e-05
7	DMFABGEH_02496	Organic matter (%)	4750.5	5.9845e-08	1.48787e-05
28	FIBCPHCL_02648	Forest (%)	1602	6.04987e-08	1.50098e-05
1	KGIIFMPP_01596	Longitude	1843	6.13968e-08	1.52008e-05
32	GNODLNGL_00773	Pasture (%)	5271.5	6.35318e-08	1.56966e-05
20	PNPIHBBO_00550	Precipitation (mm)	1851.5	6.43476e-08	1.58651e-05
16	PMPOEHKN_00610	Sodium (mg/Kg)	1850	6.49566e-08	1.59489e-05
29	MFIIEKON_02659	Shrubland (%)	1118.5	6.48823e-08	1.59489e-05
22	GKCKLEEP_01910	Min temperature (C)	4151.5	6.55499e-08	1.60614e-05
29	EHHEGPAG_01934	Shrubland (%)	4779.5	6.85152e-08	1.65486e-05
29	BBNIECEK_02373	Shrubland (%)	4779.5	6.85152e-08	1.65486e-05
29	JEIJMKMH_01691	Shrubland (%)	4779.5	6.85152e-08	1.65486e-05
29	PCIDBGAI_01100	Shrubland (%)	4779.5	6.85152e-08	1.65486e-05
29	BIOFKECB_02644	Shrubland (%)	4779.5	6.85152e-08	1.65486e-05
29	AONDDEAF_02331	Shrubland (%)	4779.5	6.85152e-08	1.65486e-05
29	CBGPIFPG_01517	Shrubland (%)	4779.5	6.85152e-08	1.65486e-05
27	LIFKPCGF_00663	Barren (%)	1458.5	6.94032e-08	1.65607e-05
20	AFFFADHE_00242	Precipitation (mm)	1610.5	6.91776e-08	1.65607e-05
27	CMLNBKPA_00707	Barren (%)	1458.5	6.94032e-08	1.65607e-05
27	MFBOJHGI_00536	Barren (%)	1458.5	6.94032e-08	1.65607e-05
27	KPOIBCBL_00649	Barren (%)	1458.5	6.94032e-08	1.65607e-05
27	LABBCEFL_00734	Barren (%)	1458.5	6.94032e-08	1.65607e-05
20	KGIIFMPP_02226	Precipitation (mm)	1435.5	6.97879e-08	1.66191e-05
11	EMHFBLLB_00624	Iron (mg/Kg)	1855.5	7.0582e-08	1.67745e-05
24	IMBPIDAD_03021	Open water (%)	5249	7.15342e-08	1.69668e-05
6	HBEDAIKH_03345	pH	4663	7.32579e-08	1.73409e-05
0	GNODLNGL_00773	Latitude	5263.5	7.36075e-08	1.7389e-05
8	APCDABKD_01811	Aluminum (mg/Kg)	4994.5	7.40053e-08	1.74136e-05
8	MDCFPOLJ_00977	Aluminum (mg/Kg)	4994.5	7.40053e-08	1.74136e-05
29	KEDIDFCO_01794	Shrubland (%)	3857	7.50684e-08	1.76287e-05
22	KLKOBNJJ_00272	Min temperature (C)	1819.5	7.63832e-08	1.79021e-05
29	ACOMHMIA_00383	Shrubland (%)	3729.5	7.85787e-08	1.80248e-05
29	GADGDLJJ_02037	Shrubland (%)	1854	7.82449e-08	1.80248e-05
29	IOLKBDCA_00596	Shrubland (%)	3729.5	7.85787e-08	1.80248e-05
11	HCACAKHD_00644	Iron (mg/Kg)	5252.5	7.83387e-08	1.80248e-05
29	OJAHBKGM_02854	Shrubland (%)	3729.5	7.85787e-08	1.80248e-05
29	NHOKACKK_01226	Shrubland (%)	3729.5	7.85787e-08	1.80248e-05
11	EPFABEMP_00845	Iron (mg/Kg)	5252.5	7.83387e-08	1.80248e-05
6	FOHDGCDG_00468	pH	2413.5	7.79574e-08	1.80248e-05
29	HHJKIKAF_02324	Shrubland (%)	3729.5	7.85787e-08	1.80248e-05
11	FAGCIBPD_00543	Iron (mg/Kg)	5252.5	7.83387e-08	1.80248e-05
21	FEGIIJKD_00016	Max temperature (C)	5273.5	7.83995e-08	1.80248e-05
21	GKCKLEEP_01910	Max temperature (C)	4141.5	8.02559e-08	1.82929e-05
8	CGLLDFMM_00619	Aluminum (mg/Kg)	5195	8.0673e-08	1.82929e-05
8	NNBONEKJ_01770	Aluminum (mg/Kg)	5195	8.0673e-08	1.82929e-05
1	APHEJBGF_02045	Longitude	1309.5	8.06234e-08	1.82929e-05
8	KABDFJCB_00963	Aluminum (mg/Kg)	5195	8.0673e-08	1.82929e-05
8	MPJBEDPD_00130	Aluminum (mg/Kg)	5195	8.0673e-08	1.82929e-05
29	JFBHKJAA_02679	Shrubland (%)	1467.5	8.20963e-08	1.85694e-05
7	EBIIBPAN_02391	Organic matter (%)	4442.5	8.22057e-08	1.85694e-05
7	NBODJFBK_00115	Organic matter (%)	1338.5	8.24789e-08	1.85957e-05
21	KMEODHND_00566	Max temperature (C)	1470.5	8.52855e-08	1.9192e-05
21	GKICIIDI_02793	Max temperature (C)	3592.5	8.77504e-08	1.97093e-05
16	FEGIIJKD_00016	Sodium (mg/Kg)	5267.5	8.89769e-08	1.9947e-05
7	FPLHHLPF_01555	Organic matter (%)	1343.5	9.08797e-08	2.03351e-05
22	FEGIIJKD_00016	Min temperature (C)	5263.5	9.33102e-08	2.08396e-05
8	AONDDEAF_02331	Aluminum (mg/Kg)	4760.5	9.7723e-08	2.15412e-05
8	BBNIECEK_02373	Aluminum (mg/Kg)	4760.5	9.7723e-08	2.15412e-05
8	JEIJMKMH_01691	Aluminum (mg/Kg)	4760.5	9.7723e-08	2.15412e-05
8	CBGPIFPG_01517	Aluminum (mg/Kg)	4760.5	9.7723e-08	2.15412e-05
8	EHHEGPAG_01934	Aluminum (mg/Kg)	4760.5	9.7723e-08	2.15412e-05
8	BIOFKECB_02644	Aluminum (mg/Kg)	4760.5	9.7723e-08	2.15412e-05
8	PCIDBGAI_01100	Aluminum (mg/Kg)	4760.5	9.7723e-08	2.15412e-05
22	MHMEBNHM_00863	Min temperature (C)	1826	9.91282e-08	2.177e-05
22	KLKOBNJJ_00270	Min temperature (C)	1826	9.91282e-08	2.177e-05
28	EMHFBLLB_00624	Forest (%)	1875.5	9.99619e-08	2.19125e-05
7	NGAOBHEP_03019	Organic matter (%)	4287	1.02038e-07	2.23263e-05
7	EIDHGLAO_02270	Organic matter (%)	1377.5	1.0355e-07	2.23923e-05
0	HCFLHDLA_02999	Latitude	273.5	1.0313e-07	2.23923e-05
23	EPFABEMP_00845	Wind speed (m/s)	1863	1.03952e-07	2.23923e-05
23	HCACAKHD_00644	Wind speed (m/s)	1863	1.03952e-07	2.23923e-05
23	FAGCIBPD_00543	Wind speed (m/s)	1863	1.03952e-07	2.23923e-05
32	NHOKACKK_01226	Pasture (%)	974	1.04605e-07	2.23923e-05
32	IOLKBDCA_00596	Pasture (%)	974	1.04605e-07	2.23923e-05
0	IEALOPHJ_00855	Latitude	273.5	1.0313e-07	2.23923e-05
1	OPAKFDLE_01231	Longitude	1611.5	1.02855e-07	2.23923e-05
32	ACOMHMIA_00383	Pasture (%)	974	1.04605e-07	2.23923e-05
32	HHJKIKAF_02324	Pasture (%)	974	1.04605e-07	2.23923e-05
32	OJAHBKGM_02854	Pasture (%)	974	1.04605e-07	2.23923e-05
28	MFMJPKLF_02414	Forest (%)	3839.5	1.08778e-07	2.32437e-05
28	FIBCPHCL_00135	Forest (%)	1839.5	1.10777e-07	2.36282e-05
13	HHJKIKAF_00241	Magnesium (mg/Kg)	1881	1.14357e-07	2.42609e-05
13	DHOHHAJF_01642	Magnesium (mg/Kg)	1881	1.14357e-07	2.42609e-05
13	PLIMKKAL_01757	Magnesium (mg/Kg)	1881	1.14357e-07	2.42609e-05
28	HBCFDKCC_00744	Forest (%)	1876	1.1504e-07	2.43623e-05
32	FHGDBHBN_01067	Pasture (%)	3710.5	1.17596e-07	2.48592e-05
20	GADGDLJJ_02037	Precipitation (mm)	1879	1.18565e-07	2.50193e-05
11	MJPMOEHN_00895	Iron (mg/Kg)	1818	1.22785e-07	2.58639e-05
1	FOLLNFJL_02872	Longitude	3150	1.23072e-07	2.58782e-05
28	JNPHOLOA_02973	Forest (%)	1580.5	1.24009e-07	2.59674e-05
20	BLGIDMBD_00566	Precipitation (mm)	5216	1.24326e-07	2.59674e-05
28	BGJBNKBM_01709	Forest (%)	1580.5	1.24009e-07	2.59674e-05
27	FKGFGBBK_02062	Barren (%)	4711	1.24372e-07	2.59674e-05
29	FHGDBHBN_01067	Shrubland (%)	982.5	1.25708e-07	2.62003e-05
29	AFFFADHE_00242	Shrubland (%)	1642.5	1.26131e-07	2.62423e-05
31	OJIJIICG_01125	Cropland (%)	947.5	1.27236e-07	2.64259e-05
21	HEHHLMAC_00642	Max temperature (C)	1468	1.28961e-07	2.65738e-05
27	PGPGPEAO_00191	Barren (%)	1515.5	1.29293e-07	2.65738e-05
21	CIMJGIFP_01616	Max temperature (C)	1468	1.28961e-07	2.65738e-05
27	DILMPIJA_01965	Barren (%)	1515.5	1.29293e-07	2.65738e-05
21	FHGDBHBN_02430	Max temperature (C)	1468	1.28961e-07	2.65738e-05
21	LHNJGJHE_01837	Max temperature (C)	4550	1.28961e-07	2.65738e-05
7	FHGDBHBN_01067	Organic matter (%)	984.5	1.31604e-07	2.69265e-05
20	AMIPOJOL_01747	Precipitation (mm)	4778	1.3169e-07	2.69265e-05
20	NGBCCJFK_01457	Precipitation (mm)	4778	1.3169e-07	2.69265e-05
20	IELLNHHP_00004	Precipitation (mm)	3221	1.32707e-07	2.69485e-05
20	IPEHBHMA_01675	Precipitation (mm)	3221	1.32707e-07	2.69485e-05
20	LPLFHCKM_03231	Precipitation (mm)	3221	1.32707e-07	2.69485e-05
20	HBEDAIKH_00009	Precipitation (mm)	3221	1.32707e-07	2.69485e-05
20	AIAKNALP_02588	Precipitation (mm)	4367.5	1.38456e-07	2.79709e-05
20	PMPOEHKN_00610	Precipitation (mm)	1895	1.38685e-07	2.79709e-05
20	OAKJFCCO_02679	Precipitation (mm)	4367.5	1.38456e-07	2.79709e-05
20	FOLLNFJL_02717	Precipitation (mm)	4367.5	1.38456e-07	2.79709e-05
9	PLIMKKAL_01757	Calcium (mg/Kg)	1894	1.42965e-07	2.86878e-05
9	HHJKIKAF_00241	Calcium (mg/Kg)	1894	1.42965e-07	2.86878e-05
9	DHOHHAJF_01642	Calcium (mg/Kg)	1894	1.42965e-07	2.86878e-05
25	KKKBIMBO_02757	Developed (< 20% Impervious) (%)	327	1.46347e-07	2.92181e-05
25	ODGAKJJE_02786	Developed (< 20% Impervious) (%)	327	1.46347e-07	2.92181e-05
25	FEPKPPKO_02762	Developed (< 20% Impervious) (%)	327	1.46347e-07	2.92181e-05
23	CFDAKABD_01913	Wind speed (m/s)	123.5	1.4795e-07	2.9439e-05
23	CDMJKMDO_01531	Wind speed (m/s)	123.5	1.4795e-07	2.9439e-05
28	OAMINIBB_01058	Forest (%)	1060.5	1.5162e-07	3.01188e-05
0	HJEAALFP_02881	Latitude	246.5	1.54806e-07	3.06489e-05
0	LECPEDNJ_02938	Latitude	246.5	1.54806e-07	3.06489e-05
29	HLNJCPMD_03343	Shrubland (%)	1894	1.56149e-07	3.08633e-05
16	FIBCPHCL_00135	Sodium (mg/Kg)	1859.5	1.56524e-07	3.08861e-05
33	NMKAKDLN_00474	Wetland (%)	5025.5	1.60572e-07	3.16321e-05
28	OJIJIICG_01125	Forest (%)	3631.5	1.60888e-07	3.16419e-05
28	DNKNHEPL_02078	Forest (%)	3061	1.64405e-07	3.20246e-05
28	HEHHLMAC_00642	Forest (%)	1480	1.64725e-07	3.20246e-05
21	IEALOPHJ_00855	Max temperature (C)	2293.5	1.63959e-07	3.20246e-05
28	LHNJGJHE_01837	Forest (%)	4538	1.64725e-07	3.20246e-05
21	HCFLHDLA_02999	Max temperature (C)	2293.5	1.63959e-07	3.20246e-05
28	CIMJGIFP_01616	Forest (%)	1480	1.64725e-07	3.20246e-05
28	FHGDBHBN_02430	Forest (%)	1480	1.64725e-07	3.20246e-05
22	LAFGFNMJ_00889	Min temperature (C)	1553.5	1.6635e-07	3.22877e-05
21	OJAHBKGM_00038	Max temperature (C)	3878	1.66867e-07	3.23351e-05
27	JGKFCAEF_00890	Barren (%)	4726.5	1.81283e-07	3.4844e-05
27	MOHDELFN_02401	Barren (%)	4726.5	1.81283e-07	3.4844e-05
27	IOLKBDCA_01827	Barren (%)	4726.5	1.81283e-07	3.4844e-05
27	OAMINIBB_00798	Barren (%)	4726.5	1.81283e-07	3.4844e-05
27	IILMLOFE_00171	Barren (%)	4726.5	1.81283e-07	3.4844e-05
28	KMEODHND_00566	Forest (%)	1512	1.88613e-07	3.61941e-05
20	PCIDBGAI_01530	Precipitation (mm)	4938.5	1.9615e-07	3.64044e-05
20	GKCKLEEP_01912	Precipitation (mm)	4938.5	1.9615e-07	3.64044e-05
20	OGHJINJO_02796	Precipitation (mm)	3870.5	1.94374e-07	3.64044e-05
28	IJGBJJCP_00403	Forest (%)	3871	1.96462e-07	3.64044e-05
28	MJIDPECN_00682	Forest (%)	3871	1.96462e-07	3.64044e-05
28	ADAMKFMA_00256	Forest (%)	3871	1.96462e-07	3.64044e-05
16	KKDINAOP_01105	Sodium (mg/Kg)	4912.5	1.95836e-07	3.64044e-05
28	JGNJILAH_00429	Forest (%)	3871	1.96462e-07	3.64044e-05
20	EHHEGPAG_00497	Precipitation (mm)	4938.5	1.9615e-07	3.64044e-05
20	MFMJPKLF_00382	Precipitation (mm)	4938.5	1.9615e-07	3.64044e-05
28	HJGCJNDD_00251	Forest (%)	3871	1.96462e-07	3.64044e-05
28	IGAHGJDB_02327	Forest (%)	1107	1.96462e-07	3.64044e-05
23	GKICIIDI_02793	Wind speed (m/s)	931.5	1.91371e-07	3.64044e-05
28	MPFAFONB_00255	Forest (%)	3871	1.96462e-07	3.64044e-05
28	HHJKIKAF_00727	Forest (%)	3871	1.96462e-07	3.64044e-05
28	MFBOJHGI_00584	Forest (%)	3871	1.96462e-07	3.64044e-05
28	FPKMIAFF_00326	Forest (%)	1107	1.96462e-07	3.64044e-05
28	GDCKIGAN_02621	Forest (%)	3871	1.96462e-07	3.64044e-05
28	JMOEIIIC_00837	Forest (%)	1107	1.96462e-07	3.64044e-05
28	MJIDPECN_00683	Forest (%)	3871	1.96462e-07	3.64044e-05
28	FKGFGBBK_00232	Forest (%)	3871	1.96462e-07	3.64044e-05
28	FFJEODML_01299	Forest (%)	3871	1.96462e-07	3.64044e-05
24	NMKAKDLN_00474	Open water (%)	5013.5	1.9786e-07	3.66062e-05
28	APCDABKD_01811	Forest (%)	4938.5	2.00274e-07	3.69376e-05
28	MDCFPOLJ_00977	Forest (%)	4938.5	2.00274e-07	3.69376e-05
29	PMPOEHKN_00610	Shrubland (%)	1916.5	2.03537e-07	3.74811e-05
23	MJIDPECN_01475	Wind speed (m/s)	3275	2.06428e-07	3.78373e-05
23	DIJJIMJB_00130	Wind speed (m/s)	3275	2.06428e-07	3.78373e-05
23	LECPEDNJ_01315	Wind speed (m/s)	3275	2.06428e-07	3.78373e-05
27	AGIIPMEF_01173	Barren (%)	747	2.13936e-07	3.91529e-05
23	FIBCPHCL_00135	Wind speed (m/s)	5149.5	2.195e-07	4.01093e-05
28	CNKBIEOL_02812	Forest (%)	2283.5	2.21898e-07	4.04851e-05
21	BLGIDMBD_00566	Max temperature (C)	5182	2.22358e-07	4.05067e-05
0	FIBCPHCL_00135	Latitude	5149.5	2.24079e-07	4.07576e-05
6	PCIDBGAI_01100	pH	1614.5	2.29205e-07	4.12472e-05
6	JEIJMKMH_01691	pH	1614.5	2.29205e-07	4.12472e-05
6	BBNIECEK_02373	pH	1614.5	2.29205e-07	4.12472e-05
6	EHHEGPAG_01934	pH	1614.5	2.29205e-07	4.12472e-05
6	BIOFKECB_02644	pH	1614.5	2.29205e-07	4.12472e-05
6	CBGPIFPG_01517	pH	1614.5	2.29205e-07	4.12472e-05
6	AONDDEAF_02331	pH	1614.5	2.29205e-07	4.12472e-05
29	FPLHHLPF_01555	Shrubland (%)	1392.5	2.30658e-07	4.14457e-05
1	ICBFDHLF_00567	Longitude	1548	2.34735e-07	4.15488e-05
27	JEIJMKMH_00353	Barren (%)	3978	2.34734e-07	4.15488e-05
27	NGGFNHNE_01194	Barren (%)	3978	2.34734e-07	4.15488e-05
27	IKPAOBJG_02392	Barren (%)	1182	2.34734e-07	4.15488e-05
5	FOLLNFJL_01493	Total carbon (%)	1794	2.33195e-07	4.15488e-05
27	BFDODJHO_00595	Barren (%)	1182	2.34734e-07	4.15488e-05
5	MEPDDACI_02658	Total carbon (%)	1794	2.33195e-07	4.15488e-05
5	PLPEDOEE_03230	Total carbon (%)	1794	2.33195e-07	4.15488e-05
5	KPNBAAFF_01763	Total carbon (%)	1794	2.33195e-07	4.15488e-05
5	AKJMIAAP_02697	Total carbon (%)	1794	2.33195e-07	4.15488e-05
7	OPAKFDLE_00909	Organic matter (%)	1366	2.38981e-07	4.15561e-05
7	OMKCGDEO_00314	Organic matter (%)	1366	2.38981e-07	4.15561e-05
7	CCMJCBMN_01578	Organic matter (%)	1366	2.38981e-07	4.15561e-05
7	PNPIHBBO_00908	Organic matter (%)	1366	2.38981e-07	4.15561e-05
7	MFIIEKON_02601	Organic matter (%)	4292	2.38981e-07	4.15561e-05
7	NGAOBHEP_00293	Organic matter (%)	4292	2.38981e-07	4.15561e-05
7	GNODLNGL_01160	Organic matter (%)	1366	2.38981e-07	4.15561e-05
7	FOLLNFJL_01439	Organic matter (%)	1366	2.38981e-07	4.15561e-05
7	EJAKIFJD_01439	Organic matter (%)	4292	2.38981e-07	4.15561e-05
7	GINJBAGF_02113	Organic matter (%)	4292	2.38981e-07	4.15561e-05
7	DILMPIJA_02562	Organic matter (%)	4292	2.38981e-07	4.15561e-05
7	BGGNOFNC_01597	Organic matter (%)	4292	2.38981e-07	4.15561e-05
8	KMEODHND_00566	Aluminum (mg/Kg)	1527	2.48104e-07	4.30793e-05
21	LECPEDNJ_02938	Max temperature (C)	2184	2.51471e-07	4.35364e-05
21	HJEAALFP_02881	Max temperature (C)	2184	2.51471e-07	4.35364e-05
1	MDCFPOLJ_00977	Longitude	4924.5	2.5557e-07	4.39892e-05
20	KLKOBNJJ_00270	Precipitation (mm)	1881	2.55511e-07	4.39892e-05
20	MHMEBNHM_00863	Precipitation (mm)	1881	2.55511e-07	4.39892e-05
1	APCDABKD_01811	Longitude	4924.5	2.5557e-07	4.39892e-05
20	ECLMPNAP_01225	Precipitation (mm)	1554.5	2.58713e-07	4.44657e-05
24	ONOLJHLD_02169	Open water (%)	5163	2.64896e-07	4.53968e-05
24	MLAJAMNE_01525	Open water (%)	5163	2.64896e-07	4.53968e-05
32	DFKJDOFD_01141	Pasture (%)	1841.5	2.67932e-07	4.57847e-05
32	JALFBJJC_01426	Pasture (%)	1841.5	2.67932e-07	4.57847e-05
28	AIPNLGHH_01579	Forest (%)	5179.5	2.73736e-07	4.67092e-05
8	LHNJGJHE_01837	Aluminum (mg/Kg)	4510	2.75634e-07	4.6764e-05
8	CIMJGIFP_01616	Aluminum (mg/Kg)	1508	2.75634e-07	4.6764e-05
8	FHGDBHBN_02430	Aluminum (mg/Kg)	1508	2.75634e-07	4.6764e-05
8	HEHHLMAC_00642	Aluminum (mg/Kg)	1508	2.75634e-07	4.6764e-05
28	NEBHDPHN_02215	Forest (%)	1924	2.77793e-07	4.70629e-05
20	HNJAECGC_02817	Precipitation (mm)	268	2.81986e-07	4.77051e-05
1	ACOMHMIA_00383	Longitude	3668.5	2.85079e-07	4.77516e-05
1	OJAHBKGM_02854	Longitude	3668.5	2.85079e-07	4.77516e-05
33	EFALDOPJ_00649	Wetland (%)	5015	2.8277e-07	4.77516e-05
1	IOLKBDCA_00596	Longitude	3668.5	2.85079e-07	4.77516e-05
1	NHOKACKK_01226	Longitude	3668.5	2.85079e-07	4.77516e-05
1	HHJKIKAF_02324	Longitude	3668.5	2.85079e-07	4.77516e-05
23	FIBCPHCL_02648	Wind speed (m/s)	4801	2.8336e-07	4.77516e-05
7	DNBIHDPD_01305	Organic matter (%)	4663.5	2.93883e-07	4.8881e-05
7	DFKJDOFD_02181	Organic matter (%)	4663.5	2.93883e-07	4.8881e-05
7	MJIDPECN_01643	Organic matter (%)	4663.5	2.93883e-07	4.8881e-05
7	OENOBOGP_02154	Organic matter (%)	4663.5	2.93883e-07	4.8881e-05
7	AEFCMLNP_01514	Organic matter (%)	4663.5	2.93883e-07	4.8881e-05
32	DNKNHEPL_02078	Pasture (%)	682.5	2.96453e-07	4.92394e-05
28	JAKELHHD_00863	Forest (%)	5197.5	3.0558e-07	5.06136e-05
11	JAKELHHD_00863	Iron (mg/Kg)	5197.5	3.0558e-07	5.06136e-05
28	CEOBEIHI_02862	Forest (%)	3185	3.07302e-07	5.08278e-05
27	FOHDGCDG_01815	Barren (%)	3184.5	3.10393e-07	5.12676e-05
0	HCACAKHD_00644	Latitude	1929.5	3.29059e-07	5.41244e-05
0	FAGCIBPD_00543	Latitude	1929.5	3.29059e-07	5.41244e-05
0	EPFABEMP_00845	Latitude	1929.5	3.29059e-07	5.41244e-05
32	FOLLNFJL_00594	Pasture (%)	1413	3.37226e-07	5.50859e-05
32	LPOFGPBC_00017	Pasture (%)	1413	3.37226e-07	5.50859e-05
32	GNBNFEAB_01441	Pasture (%)	1413	3.37226e-07	5.50859e-05
32	LEGPGPKA_00205	Pasture (%)	1413	3.37226e-07	5.50859e-05
32	DIPAEILB_00522	Pasture (%)	1413	3.37226e-07	5.50859e-05
8	FOHDGCDG_00468	Aluminum (mg/Kg)	358.5	3.45888e-07	5.64231e-05
7	EJJKNNDP_00043	Organic matter (%)	1328	3.52586e-07	5.74367e-05
20	LECPEDNJ_01315	Precipitation (mm)	812	3.75889e-07	6.09815e-05
20	DIJJIMJB_00130	Precipitation (mm)	812	3.75889e-07	6.09815e-05
20	MJIDPECN_01475	Precipitation (mm)	812	3.75889e-07	6.09815e-05
28	HJGCJNDD_02184	Forest (%)	2355.5	3.85119e-07	6.13048e-05
28	KEDIDFCO_01794	Forest (%)	3778	3.82253e-07	6.13048e-05
28	MFBOJHGI_02898	Forest (%)	2355.5	3.85119e-07	6.13048e-05
28	IOLKBDCA_01667	Forest (%)	2355.5	3.85119e-07	6.13048e-05
28	MKDLBNOG_01764	Forest (%)	2355.5	3.85119e-07	6.13048e-05
28	HHJKIKAF_01786	Forest (%)	2355.5	3.85119e-07	6.13048e-05
2	FIBCPHCL_02456	Elevation (m)	1071	3.80785e-07	6.13048e-05
2	CCMJCBMN_02027	Elevation (m)	1071	3.80785e-07	6.13048e-05
28	CEOBEIHI_01204	Forest (%)	2355.5	3.85119e-07	6.13048e-05
20	MFJLJOMI_03130	Precipitation (mm)	3247.5	3.8004e-07	6.13048e-05
28	MFBOJHGI_02899	Forest (%)	2355.5	3.85119e-07	6.13048e-05
28	MDBHAIEM_01757	Forest (%)	2355.5	3.85119e-07	6.13048e-05
28	AMIPOJOL_01971	Forest (%)	2355.5	3.85119e-07	6.13048e-05
28	GDCKIGAN_02833	Forest (%)	2355.5	3.85119e-07	6.13048e-05
28	JNEEPLCN_00105	Forest (%)	3653.5	3.8781e-07	6.14856e-05
28	HHNHBKGA_00639	Forest (%)	3653.5	3.8781e-07	6.14856e-05
28	MFIIEKON_02659	Forest (%)	1207.5	3.87621e-07	6.14856e-05
7	MHEKIAHM_00579	Organic matter (%)	1503	4.00377e-07	6.33932e-05
28	HHJKIKAF_00241	Forest (%)	5178	4.05503e-07	6.39487e-05
28	DHOHHAJF_01642	Forest (%)	5178	4.05503e-07	6.39487e-05
28	PLIMKKAL_01757	Forest (%)	5178	4.05503e-07	6.39487e-05
20	FPLHHLPF_01555	Precipitation (mm)	1424	4.07603e-07	6.41945e-05
20	KLKOBNJJ_00272	Precipitation (mm)	1917.5	4.09096e-07	6.43442e-05
28	HEHHLMAC_02408	Forest (%)	5168.5	4.1171e-07	6.46696e-05
26	OJIJIICG_01125	Developed (> 20% Impervious) (%)	1004.5	4.20941e-07	6.6032e-05
22	FKGFGBBK_00232	Min temperature (C)	3830.5	4.32903e-07	6.65873e-05
22	FFJEODML_01299	Min temperature (C)	3830.5	4.32903e-07	6.65873e-05
22	MJIDPECN_00683	Min temperature (C)	3830.5	4.32903e-07	6.65873e-05
22	IJGBJJCP_00403	Min temperature (C)	3830.5	4.32903e-07	6.65873e-05
22	HHJKIKAF_00727	Min temperature (C)	3830.5	4.32903e-07	6.65873e-05
22	ADAMKFMA_00256	Min temperature (C)	3830.5	4.32903e-07	6.65873e-05
22	JMOEIIIC_00837	Min temperature (C)	1147.5	4.32903e-07	6.65873e-05
22	MFBOJHGI_00584	Min temperature (C)	3830.5	4.32903e-07	6.65873e-05
22	MPFAFONB_00255	Min temperature (C)	3830.5	4.32903e-07	6.65873e-05
22	IGAHGJDB_02327	Min temperature (C)	1147.5	4.32903e-07	6.65873e-05
22	GDCKIGAN_02621	Min temperature (C)	3830.5	4.32903e-07	6.65873e-05
22	FPKMIAFF_00326	Min temperature (C)	1147.5	4.32903e-07	6.65873e-05
22	HJGCJNDD_00251	Min temperature (C)	3830.5	4.32903e-07	6.65873e-05
22	JGNJILAH_00429	Min temperature (C)	3830.5	4.32903e-07	6.65873e-05
22	MJIDPECN_00682	Min temperature (C)	3830.5	4.32903e-07	6.65873e-05
22	HCFLHDLA_02999	Min temperature (C)	2257.5	4.46837e-07	6.85527e-05
22	IEALOPHJ_00855	Min temperature (C)	2257.5	4.46837e-07	6.85527e-05
7	MALBGPPL_02293	Organic matter (%)	4209	4.52074e-07	6.91773e-05
7	MJIDPECN_00826	Organic matter (%)	4209	4.52074e-07	6.91773e-05
7	JFBHKJAA_01510	Organic matter (%)	820	4.5675e-07	6.98027e-05
29	NBODJFBK_00115	Shrubland (%)	1429.5	4.58488e-07	6.99781e-05
22	DNBIHDPD_00528	Min temperature (C)	3767.5	4.62102e-07	7.03487e-05
23	ANKPIPCM_01264	Wind speed (m/s)	3767.5	4.62102e-07	7.03487e-05
6	CCMJCBMN_02027	pH	3707	4.6567e-07	7.07102e-05
6	FIBCPHCL_02456	pH	3707	4.6567e-07	7.07102e-05
16	GNODLNGL_00773	Sodium (mg/Kg)	1955.5	4.68799e-07	7.10943e-05
8	GKICIIDI_02793	Aluminum (mg/Kg)	3514.5	4.72688e-07	7.15926e-05
28	DNBIHDPD_00528	Forest (%)	3767	4.75938e-07	7.19929e-05
32	CEOBEIHI_02862	Pasture (%)	783	4.76667e-07	7.20114e-05
32	JNEEPLCN_00105	Pasture (%)	1048	4.87005e-07	7.3293e-05
32	HHNHBKGA_00639	Pasture (%)	1048	4.87005e-07	7.3293e-05
0	FIBCPHCL_02648	Latitude	4771	4.86836e-07	7.3293e-05
20	LAFGFNMJ_00889	Precipitation (mm)	1616.5	5.14301e-07	7.73029e-05
8	EMHFBLLB_00624	Aluminum (mg/Kg)	1973.5	5.20409e-07	7.80231e-05
23	EIFJIOBN_01541	Wind speed (m/s)	3374	5.20102e-07	7.80231e-05
32	MFIIEKON_02659	Pasture (%)	3936.5	5.25152e-07	7.86349e-05
7	MFIIEKON_02659	Organic matter (%)	1223.5	5.28254e-07	7.89997e-05
6	LLLKGBKF_02514	pH	4977.5	5.32902e-07	7.95943e-05
21	DNKNHEPL_02078	Max temperature (C)	3008.5	5.42606e-07	8.09418e-05
32	CNKBIEOL_02812	Pasture (%)	333.5	5.48193e-07	8.16725e-05
27	CAAGAKKD_00024	Barren (%)	1352	5.524e-07	8.2196e-05
8	PLIMKKAL_01757	Aluminum (mg/Kg)	5158	5.63164e-07	8.34834e-05
8	HHJKIKAF_00241	Aluminum (mg/Kg)	5158	5.63164e-07	8.34834e-05
8	DHOHHAJF_01642	Aluminum (mg/Kg)	5158	5.63164e-07	8.34834e-05
22	LEGPGPKA_00205	Min temperature (C)	4290.5	5.826e-07	8.47751e-05
22	DIPAEILB_00522	Min temperature (C)	4290.5	5.826e-07	8.47751e-05
22	FOLLNFJL_00594	Min temperature (C)	4290.5	5.826e-07	8.47751e-05
16	FOLLNFJL_01493	Sodium (mg/Kg)	1847.5	5.78365e-07	8.47751e-05
1	KKKBIMBO_02757	Longitude	378	5.8174e-07	8.47751e-05
16	MEPDDACI_02658	Sodium (mg/Kg)	1847.5	5.78365e-07	8.47751e-05
22	LPOFGPBC_00017	Min temperature (C)	4290.5	5.826e-07	8.47751e-05
16	KPNBAAFF_01763	Sodium (mg/Kg)	1847.5	5.78365e-07	8.47751e-05
1	FEPKPPKO_02762	Longitude	378	5.8174e-07	8.47751e-05
1	ODGAKJJE_02786	Longitude	378	5.8174e-07	8.47751e-05
21	LAFGFNMJ_00889	Max temperature (C)	1623.5	5.81447e-07	8.47751e-05
16	AKJMIAAP_02697	Sodium (mg/Kg)	1847.5	5.78365e-07	8.47751e-05
16	PLPEDOEE_03230	Sodium (mg/Kg)	1847.5	5.78365e-07	8.47751e-05
1	KGIIFMPP_01595	Longitude	1928.5	5.76191e-07	8.47751e-05
22	GNBNFEAB_01441	Min temperature (C)	4290.5	5.826e-07	8.47751e-05
24	LLLKGBKF_02514	Open water (%)	4971.5	5.89056e-07	8.56094e-05
28	OJAHBKGM_00038	Forest (%)	3815.5	5.92505e-07	8.60053e-05
22	OJAHBKGM_02854	Min temperature (C)	3630	6.1205e-07	8.79809e-05
32	GKCKLEEP_01910	Pasture (%)	1295.5	6.07035e-07	8.79809e-05
22	HHJKIKAF_02324	Min temperature (C)	3630	6.1205e-07	8.79809e-05
22	ACOMHMIA_00383	Min temperature (C)	3630	6.1205e-07	8.79809e-05
21	HLNJCPMD_03343	Max temperature (C)	1976.5	6.08668e-07	8.79809e-05
22	IOLKBDCA_00596	Min temperature (C)	3630	6.1205e-07	8.79809e-05
22	HLNJCPMD_03343	Min temperature (C)	1976.5	6.08668e-07	8.79809e-05
22	NHOKACKK_01226	Min temperature (C)	3630	6.1205e-07	8.79809e-05
28	HJGCJNDD_00508	Forest (%)	3983	6.27049e-07	8.98104e-05
28	GDCKIGAN_02490	Forest (%)	3983	6.27049e-07	8.98104e-05
28	ANKLFOGK_01426	Forest (%)	3983	6.27049e-07	8.98104e-05
22	JEIJMKMH_00575	Min temperature (C)	5141.5	6.28836e-07	8.99578e-05
33	PCIDBGAI_01100	Wetland (%)	1672.5	6.35208e-07	9.01083e-05
33	AONDDEAF_02331	Wetland (%)	1672.5	6.35208e-07	9.01083e-05
33	JEIJMKMH_01691	Wetland (%)	1672.5	6.35208e-07	9.01083e-05
33	BIOFKECB_02644	Wetland (%)	1672.5	6.35208e-07	9.01083e-05
33	EHHEGPAG_01934	Wetland (%)	1672.5	6.35208e-07	9.01083e-05
33	BBNIECEK_02373	Wetland (%)	1672.5	6.35208e-07	9.01083e-05
33	CBGPIFPG_01517	Wetland (%)	1672.5	6.35208e-07	9.01083e-05
13	NNBONEKJ_01770	Magnesium (mg/Kg)	1935	6.4115e-07	9.05182e-05
13	KABDFJCB_00963	Magnesium (mg/Kg)	1935	6.4115e-07	9.05182e-05
13	CGLLDFMM_00619	Magnesium (mg/Kg)	1935	6.4115e-07	9.05182e-05
13	MPJBEDPD_00130	Magnesium (mg/Kg)	1935	6.4115e-07	9.05182e-05
33	FOLLNFJL_02872	Wetland (%)	757	6.50419e-07	9.17175e-05
32	HJGCJNDD_00508	Pasture (%)	1268	6.59882e-07	9.27212e-05
32	GDCKIGAN_02490	Pasture (%)	1268	6.59882e-07	9.27212e-05
32	ANKLFOGK_01426	Pasture (%)	1268	6.59882e-07	9.27212e-05
1	CEOBEIHI_02866	Longitude	4942	6.66353e-07	9.35197e-05
28	GKICIIDI_02793	Forest (%)	3497.5	6.70724e-07	9.40219e-05
22	HJEAALFP_02881	Min temperature (C)	2149	6.74716e-07	9.43584e-05
22	LECPEDNJ_02938	Min temperature (C)	2149	6.74716e-07	9.43584e-05
32	GDCKIGAN_02833	Pasture (%)	384.5	6.86423e-07	9.48768e-05
32	MFBOJHGI_02899	Pasture (%)	384.5	6.86423e-07	9.48768e-05
32	CEOBEIHI_01204	Pasture (%)	384.5	6.86423e-07	9.48768e-05
32	IOLKBDCA_01667	Pasture (%)	384.5	6.86423e-07	9.48768e-05
32	HJGCJNDD_02184	Pasture (%)	384.5	6.86423e-07	9.48768e-05
32	AMIPOJOL_01971	Pasture (%)	384.5	6.86423e-07	9.48768e-05
32	MFBOJHGI_02898	Pasture (%)	384.5	6.86423e-07	9.48768e-05
32	MDBHAIEM_01757	Pasture (%)	384.5	6.86423e-07	9.48768e-05
32	MKDLBNOG_01764	Pasture (%)	384.5	6.86423e-07	9.48768e-05
32	HHJKIKAF_01786	Pasture (%)	384.5	6.86423e-07	9.48768e-05
7	HJEAALFP_00528	Organic matter (%)	840	7.0405e-07	9.71999e-05
6	JEIJMKMH_00353	pH	3921	7.10601e-07	9.76496e-05
6	IKPAOBJG_02392	pH	1239	7.10601e-07	9.76496e-05
6	BFDODJHO_00595	pH	1239	7.10601e-07	9.76496e-05
6	NGGFNHNE_01194	pH	3921	7.10601e-07	9.76496e-05
20	NBODJFBK_00115	Precipitation (mm)	1456	7.30766e-07	0.000100304
33	KPOIBCBL_00649	Wetland (%)	1588.5	7.43544e-07	0.000101471
33	MFBOJHGI_00536	Wetland (%)	1588.5	7.43544e-07	0.000101471
33	LABBCEFL_00734	Wetland (%)	1588.5	7.43544e-07	0.000101471
33	LIFKPCGF_00663	Wetland (%)	1588.5	7.43544e-07	0.000101471
33	CMLNBKPA_00707	Wetland (%)	1588.5	7.43544e-07	0.000101471
29	EBIIBPAN_02391	Shrubland (%)	4323.5	7.50093e-07	0.000102247
29	FOLLNFJL_01439	Shrubland (%)	1429	7.64603e-07	0.000102691
29	OPAKFDLE_00909	Shrubland (%)	1429	7.64603e-07	0.000102691
29	DILMPIJA_02562	Shrubland (%)	4229	7.64603e-07	0.000102691
29	CCMJCBMN_01578	Shrubland (%)	1429	7.64603e-07	0.000102691
29	MFIIEKON_02601	Shrubland (%)	4229	7.64603e-07	0.000102691
29	PNPIHBBO_00908	Shrubland (%)	1429	7.64603e-07	0.000102691
29	GINJBAGF_02113	Shrubland (%)	4229	7.64603e-07	0.000102691
29	GNODLNGL_01160	Shrubland (%)	1429	7.64603e-07	0.000102691
29	BGGNOFNC_01597	Shrubland (%)	4229	7.64603e-07	0.000102691
29	OMKCGDEO_00314	Shrubland (%)	1429	7.64603e-07	0.000102691
8	MNFBHDDC_00779	Aluminum (mg/Kg)	217.5	7.60351e-07	0.000102691
29	NGAOBHEP_00293	Shrubland (%)	4229	7.64603e-07	0.000102691
29	EJAKIFJD_01439	Shrubland (%)	4229	7.64603e-07	0.000102691
9	MDCFPOLJ_00977	Calcium (mg/Kg)	1818.5	7.72387e-07	0.000103502
9	APCDABKD_01811	Calcium (mg/Kg)	1818.5	7.72387e-07	0.000103502
0	GKICIIDI_02793	Latitude	998.5	7.89584e-07	0.000105687
29	PMPOEHKN_02972	Shrubland (%)	3915	7.94051e-07	0.000106165
29	CGLLDFMM_00619	Shrubland (%)	5059	8.03356e-07	0.000106901
29	KABDFJCB_00963	Shrubland (%)	5059	8.03356e-07	0.000106901
29	MPJBEDPD_00130	Shrubland (%)	5059	8.03356e-07	0.000106901
8	MFIIEKON_02659	Aluminum (mg/Kg)	1245.5	8.04062e-07	0.000106901
29	NNBONEKJ_01770	Shrubland (%)	5059	8.03356e-07	0.000106901
22	CDMJKMDO_01531	Min temperature (C)	1849.5	8.20865e-07	0.00010889
22	CFDAKABD_01913	Min temperature (C)	1849.5	8.20865e-07	0.00010889
33	DIJJIMJB_00130	Wetland (%)	848	8.35505e-07	0.000110462
33	LECPEDNJ_01315	Wetland (%)	848	8.35505e-07	0.000110462
33	MJIDPECN_01475	Wetland (%)	848	8.35505e-07	0.000110462
28	FOHDGCDG_01181	Forest (%)	2141.5	8.45615e-07	0.000111674
0	PNPIHBBO_02288	Latitude	436	8.6591e-07	0.000114227
20	EFALDOPJ_02267	Precipitation (mm)	309.5	9.01181e-07	0.000118484
20	MCPLOEEP_00549	Precipitation (mm)	309.5	9.01181e-07	0.000118484
20	OOAGCCMF_00606	Precipitation (mm)	309.5	9.01181e-07	0.000118484
7	JCHOBBML_01731	Organic matter (%)	1317.5	9.21031e-07	0.000120826
7	ODGBFCFM_02329	Organic matter (%)	1317.5	9.21031e-07	0.000120826
2	FEPKPPKO_02762	Elevation (m)	396	9.32204e-07	0.000121888
2	ODGAKJJE_02786	Elevation (m)	396	9.32204e-07	0.000121888
2	KKKBIMBO_02757	Elevation (m)	396	9.32204e-07	0.000121888
2	NMKAKDLN_00122	Elevation (m)	1007.5	9.47554e-07	0.00012308
2	OHJGBFFC_01326	Elevation (m)	1007.5	9.47554e-07	0.00012308
2	AEJIBKBM_01366	Elevation (m)	1007.5	9.47554e-07	0.00012308
2	KFOIHGJG_01880	Elevation (m)	1007.5	9.47554e-07	0.00012308
2	JAKELHHD_00122	Elevation (m)	1007.5	9.47554e-07	0.00012308
2	JJJHCGKB_01229	Elevation (m)	1007.5	9.47554e-07	0.00012308
1	OAKJFCCO_02679	Longitude	4264	9.57357e-07	0.000123946
1	AIAKNALP_02588	Longitude	4264	9.57357e-07	0.000123946
1	FOLLNFJL_02717	Longitude	4264	9.57357e-07	0.000123946
0	FIBCPHCL_02456	Latitude	1119	9.8805e-07	0.000127641
0	CCMJCBMN_02027	Latitude	1119	9.8805e-07	0.000127641
21	DNBIHDPD_00528	Max temperature (C)	3728.5	9.92972e-07	0.000128138
1	OPEHGAHH_00283	Longitude	1322	1.00101e-06	0.000129035
9	CGLLDFMM_00619	Calcium (mg/Kg)	1963	1.01082e-06	0.000129736
9	NNBONEKJ_01770	Calcium (mg/Kg)	1963	1.01082e-06	0.000129736
9	KABDFJCB_00963	Calcium (mg/Kg)	1963	1.01082e-06	0.000129736
9	MPJBEDPD_00130	Calcium (mg/Kg)	1963	1.01082e-06	0.000129736
1	CPLIIMFO_00428	Longitude	1290.5	1.0126e-06	0.000129822
23	FOHDGCDG_01181	Wind speed (m/s)	314	1.01923e-06	0.000130531
20	EIFJIOBN_01541	Precipitation (mm)	937	1.03646e-06	0.000132596
20	FGAIBHHO_02097	Precipitation (mm)	2743.5	1.04848e-06	0.000133989
23	OHCOEIPK_02078	Wind speed (m/s)	445	1.06773e-06	0.000136302
2	GJBJCNNK_02675	Elevation (m)	780	1.0776e-06	0.000137265
2	CIMJGIFP_01300	Elevation (m)	780	1.0776e-06	0.000137265
33	HGEKOIIP_01883	Wetland (%)	2743	1.08042e-06	0.000137477
22	KEDIDFCO_01794	Min temperature (C)	3723	1.10419e-06	0.000140201
0	ANKPIPCM_01264	Latitude	3724	1.10317e-06	0.000140201
32	MFMJPKLF_02414	Pasture (%)	1161	1.11837e-06	0.00014185
15	ELBHOAKK_02826	Molybdenum (mg/Kg)	618	1.14889e-06	0.000145565
32	EHHEGPAG_00497	Pasture (%)	1843.5	1.16189e-06	0.000146274
32	GKCKLEEP_01912	Pasture (%)	1843.5	1.16189e-06	0.000146274
32	MFMJPKLF_00382	Pasture (%)	1843.5	1.16189e-06	0.000146274
29	JNEEPLCN_00105	Shrubland (%)	3598.5	1.16182e-06	0.000146274
29	HHNHBKGA_00639	Shrubland (%)	3598.5	1.16182e-06	0.000146274
32	PCIDBGAI_01530	Pasture (%)	1843.5	1.16189e-06	0.000146274
29	CEOBEIHI_02862	Shrubland (%)	3124	1.16473e-06	0.000146477
23	KFOIHGJG_01880	Wind speed (m/s)	1021	1.22043e-06	0.000150024
33	FEPKPPKO_02762	Wetland (%)	2311.5	1.22269e-06	0.000150024
20	GNODLNGL_01160	Precipitation (mm)	1456	1.2233e-06	0.000150024
29	ANKLFOGK_01426	Shrubland (%)	3948	1.20443e-06	0.000150024
23	JAKELHHD_00122	Wind speed (m/s)	1021	1.22043e-06	0.000150024
20	OMKCGDEO_00314	Precipitation (mm)	1456	1.2233e-06	0.000150024
20	NGAOBHEP_00293	Precipitation (mm)	4202	1.2233e-06	0.000150024
20	PNPIHBBO_00908	Precipitation (mm)	1456	1.2233e-06	0.000150024
23	AEJIBKBM_01366	Wind speed (m/s)	1021	1.22043e-06	0.000150024
20	MFIIEKON_02601	Precipitation (mm)	4202	1.2233e-06	0.000150024
20	FOLLNFJL_01439	Precipitation (mm)	1456	1.2233e-06	0.000150024
20	DILMPIJA_02562	Precipitation (mm)	4202	1.2233e-06	0.000150024
23	OHJGBFFC_01326	Wind speed (m/s)	1021	1.22043e-06	0.000150024
29	HJGCJNDD_00508	Shrubland (%)	3948	1.20443e-06	0.000150024
23	NMKAKDLN_00122	Wind speed (m/s)	1021	1.22043e-06	0.000150024
23	JJJHCGKB_01229	Wind speed (m/s)	1021	1.22043e-06	0.000150024
20	CCMJCBMN_01578	Precipitation (mm)	1456	1.2233e-06	0.000150024
29	GDCKIGAN_02490	Shrubland (%)	3948	1.20443e-06	0.000150024
20	EJAKIFJD_01439	Precipitation (mm)	4202	1.2233e-06	0.000150024
20	OPAKFDLE_00909	Precipitation (mm)	1456	1.2233e-06	0.000150024
20	GINJBAGF_02113	Precipitation (mm)	4202	1.2233e-06	0.000150024
20	BGGNOFNC_01597	Precipitation (mm)	4202	1.2233e-06	0.000150024
33	KKKBIMBO_02757	Wetland (%)	2311.5	1.22269e-06	0.000150024
33	ODGAKJJE_02786	Wetland (%)	2311.5	1.22269e-06	0.000150024
32	BNNLOACE_01885	Pasture (%)	450.5	1.24198e-06	0.000152158
28	BNNLOACE_01885	Forest (%)	2399.5	1.24885e-06	0.000152841
1	IELLNHHP_00004	Longitude	3120.5	1.2587e-06	0.000153413
1	IPEHBHMA_01675	Longitude	3120.5	1.2587e-06	0.000153413
1	HBEDAIKH_00009	Longitude	3120.5	1.2587e-06	0.000153413
1	LPLFHCKM_03231	Longitude	3120.5	1.2587e-06	0.000153413
21	HHJKIKAF_00727	Max temperature (C)	3774.5	1.27997e-06	0.000153482
23	MJPMOEHN_00895	Wind speed (m/s)	4999.5	1.26384e-06	0.000153482
21	MFBOJHGI_00584	Max temperature (C)	3774.5	1.27997e-06	0.000153482
21	FPKMIAFF_00326	Max temperature (C)	1203.5	1.27997e-06	0.000153482
21	GDCKIGAN_02621	Max temperature (C)	3774.5	1.27997e-06	0.000153482
21	JGNJILAH_00429	Max temperature (C)	3774.5	1.27997e-06	0.000153482
21	IGAHGJDB_02327	Max temperature (C)	1203.5	1.27997e-06	0.000153482
21	MPFAFONB_00255	Max temperature (C)	3774.5	1.27997e-06	0.000153482
21	ADAMKFMA_00256	Max temperature (C)	3774.5	1.27997e-06	0.000153482
21	FFJEODML_01299	Max temperature (C)	3774.5	1.27997e-06	0.000153482
21	MJIDPECN_00682	Max temperature (C)	3774.5	1.27997e-06	0.000153482
21	FKGFGBBK_00232	Max temperature (C)	3774.5	1.27997e-06	0.000153482
21	JMOEIIIC_00837	Max temperature (C)	1203.5	1.27997e-06	0.000153482
21	IJGBJJCP_00403	Max temperature (C)	3774.5	1.27997e-06	0.000153482
21	MJIDPECN_00683	Max temperature (C)	3774.5	1.27997e-06	0.000153482
21	HJGCJNDD_00251	Max temperature (C)	3774.5	1.27997e-06	0.000153482
8	MHMEBNHM_01814	Aluminum (mg/Kg)	2125.5	1.3075e-06	0.000156626
21	CDMJKMDO_01531	Max temperature (C)	1833.5	1.32567e-06	0.000158481
21	CFDAKABD_01913	Max temperature (C)	1833.5	1.32567e-06	0.000158481
20	KKKBIMBO_02757	Precipitation (mm)	2307.5	1.3306e-06	0.000158591
20	FEPKPPKO_02762	Precipitation (mm)	2307.5	1.3306e-06	0.000158591
20	ODGAKJJE_02786	Precipitation (mm)	2307.5	1.3306e-06	0.000158591
29	FOLLNFJL_02717	Shrubland (%)	4245	1.33742e-06	0.000158925
29	OAKJFCCO_02679	Shrubland (%)	4245	1.33742e-06	0.000158925
29	AIAKNALP_02588	Shrubland (%)	4245	1.33742e-06	0.000158925
6	FOHDGCDG_01815	pH	3117.5	1.34158e-06	0.00015926
26	ODGAKJJE_02786	Developed (> 20% Impervious) (%)	411	1.37229e-06	0.000162175
2	AEJIBKBM_02887	Elevation (m)	195	1.36998e-06	0.000162175
20	EIDHGLAO_02270	Precipitation (mm)	1519.5	1.37297e-06	0.000162175
26	FEPKPPKO_02762	Developed (> 20% Impervious) (%)	411	1.37229e-06	0.000162175
26	KKKBIMBO_02757	Developed (> 20% Impervious) (%)	411	1.37229e-06	0.000162175
28	KLKOBNJJ_00272	Forest (%)	1991	1.37918e-06	0.000162746
22	AIPNLGHH_01579	Min temperature (C)	5079	1.38384e-06	0.000163134
29	MHMEBNHM_00863	Shrubland (%)	1983	1.38868e-06	0.00016338
29	KLKOBNJJ_00270	Shrubland (%)	1983	1.38868e-06	0.00016338
7	MJIDPECN_00682	Organic matter (%)	3770	1.41917e-06	0.000164037
7	MJIDPECN_00683	Organic matter (%)	3770	1.41917e-06	0.000164037
7	IGAHGJDB_02327	Organic matter (%)	1208	1.41917e-06	0.000164037
7	MFBOJHGI_00584	Organic matter (%)	3770	1.41917e-06	0.000164037
0	CFDAKABD_01913	Latitude	196	1.41116e-06	0.000164037
7	FFJEODML_01299	Organic matter (%)	3770	1.41917e-06	0.000164037
7	GDCKIGAN_02621	Organic matter (%)	3770	1.41917e-06	0.000164037
7	HJGCJNDD_00251	Organic matter (%)	3770	1.41917e-06	0.000164037
7	ADAMKFMA_00256	Organic matter (%)	3770	1.41917e-06	0.000164037
7	JMOEIIIC_00837	Organic matter (%)	1208	1.41917e-06	0.000164037
1	EGLNICAO_01754	Longitude	792	1.39704e-06	0.000164037
7	FKGFGBBK_00232	Organic matter (%)	3770	1.41917e-06	0.000164037
7	FPKMIAFF_00326	Organic matter (%)	1208	1.41917e-06	0.000164037
0	CDMJKMDO_01531	Latitude	196	1.41116e-06	0.000164037
7	MPFAFONB_00255	Organic matter (%)	3770	1.41917e-06	0.000164037
7	HHJKIKAF_00727	Organic matter (%)	3770	1.41917e-06	0.000164037
7	JGNJILAH_00429	Organic matter (%)	3770	1.41917e-06	0.000164037
7	IJGBJJCP_00403	Organic matter (%)	3770	1.41917e-06	0.000164037
0	HEHHLMAC_00065	Latitude	1625.5	1.4475e-06	0.000166662
0	AOEEJKDB_01066	Latitude	1625.5	1.4475e-06	0.000166662
0	HEHHLMAC_00062	Latitude	1625.5	1.4475e-06	0.000166662
0	KKDINAOP_02377	Latitude	1625.5	1.4475e-06	0.000166662
2	PKHMMIOL_00366	Elevation (m)	1174.5	1.45622e-06	0.000167503
29	EJJKNNDP_00043	Shrubland (%)	1406	1.47905e-06	0.000169964
1	JFBHKJAA_01510	Longitude	876	1.50831e-06	0.00017316
29	KLKOBNJJ_00272	Shrubland (%)	1997	1.51266e-06	0.000173491
20	NMKAKDLN_00474	Precipitation (mm)	1908.5	1.54523e-06	0.000177055
6	CKJIAAAO_02991	pH	1580.5	1.57214e-06	0.000179965
0	NGGFNHNE_00484	Latitude	1070.5	1.58356e-06	0.000181097
29	FOLLNFJL_00482	Shrubland (%)	4565.5	1.59412e-06	0.000181779
29	FOLLNFJL_00481	Shrubland (%)	4565.5	1.59412e-06	0.000181779
29	DMFABGEH_02496	Shrubland (%)	4565.5	1.59412e-06	0.000181779
23	PGPACBEK_02056	Wind speed (m/s)	5094	1.60229e-06	0.000182359
23	FIKFPAPB_00775	Wind speed (m/s)	5094	1.60229e-06	0.000182359
20	AMIPOJOL_01074	Precipitation (mm)	3250	1.6261e-06	0.000184892
28	KLKOBNJJ_00270	Forest (%)	1993	1.63244e-06	0.000185257
28	MHMEBNHM_00863	Forest (%)	1993	1.63244e-06	0.000185257
0	JALFBJJC_01426	Latitude	1951.5	1.65382e-06	0.000187325
0	DFKJDOFD_01141	Latitude	1951.5	1.65382e-06	0.000187325
29	MJIDPECN_00826	Shrubland (%)	4137	1.66711e-06	0.000188471
29	MALBGPPL_02293	Shrubland (%)	4137	1.66711e-06	0.000188471
32	AIPNLGHH_01579	Pasture (%)	2030.5	1.67997e-06	0.000189383
29	CFDAKABD_01913	Shrubland (%)	1826	1.6795e-06	0.000189383
29	CDMJKMDO_01531	Shrubland (%)	1826	1.6795e-06	0.000189383
22	DNKNHEPL_02078	Min temperature (C)	2957.5	1.68286e-06	0.000189529
22	FHGDBHBN_01067	Min temperature (C)	1111.5	1.68944e-06	0.000190089
0	PGPGPEAO_00191	Latitude	4485.5	1.74016e-06	0.000195426
0	DILMPIJA_01965	Latitude	4485.5	1.74016e-06	0.000195426
8	ANKPIPCM_01264	Aluminum (mg/Kg)	1184	1.74397e-06	0.000195572
1	HJEAALFP_00528	Longitude	883	1.74477e-06	0.000195572
32	KGIIFMPP_02226	Pasture (%)	4404.5	1.76067e-06	0.000197168
28	DIPAEILB_00522	Forest (%)	4229	1.77589e-06	0.000197938
28	LPOFGPBC_00017	Forest (%)	4229	1.77589e-06	0.000197938
28	LEGPGPKA_00205	Forest (%)	4229	1.77589e-06	0.000197938
28	GNBNFEAB_01441	Forest (%)	4229	1.77589e-06	0.000197938
28	FOLLNFJL_00594	Forest (%)	4229	1.77589e-06	0.000197938
33	FEPKPPKO_02505	Wetland (%)	2556.5	1.79162e-06	0.000199504
20	CDMJKMDO_01531	Precipitation (mm)	1822.5	1.8339e-06	0.000203829
20	CFDAKABD_01913	Precipitation (mm)	1822.5	1.8339e-06	0.000203829
29	EIDHGLAO_02270	Shrubland (%)	1536.5	1.87357e-06	0.000208043
2	IILMLOFE_01238	Elevation (m)	163.5	1.9115e-06	0.000212057
8	FOLLNFJL_02717	Aluminum (mg/Kg)	4223	1.97142e-06	0.000218092
8	OAKJFCCO_02679	Aluminum (mg/Kg)	4223	1.97142e-06	0.000218092
8	AIAKNALP_02588	Aluminum (mg/Kg)	4223	1.97142e-06	0.000218092
21	NHOKACKK_01226	Max temperature (C)	3570	1.99025e-06	0.000218595
13	MDCFPOLJ_00977	Magnesium (mg/Kg)	1876.5	1.99793e-06	0.000218595
9	PCIDBGAI_01100	Calcium (mg/Kg)	1740.5	2.00362e-06	0.000218595
9	JEIJMKMH_01691	Calcium (mg/Kg)	1740.5	2.00362e-06	0.000218595
9	AONDDEAF_02331	Calcium (mg/Kg)	1740.5	2.00362e-06	0.000218595
21	HHJKIKAF_02324	Max temperature (C)	3570	1.99025e-06	0.000218595
9	EHHEGPAG_01934	Calcium (mg/Kg)	1740.5	2.00362e-06	0.000218595
21	GADGDLJJ_02037	Max temperature (C)	2051	1.9975e-06	0.000218595
21	ACOMHMIA_00383	Max temperature (C)	3570	1.99025e-06	0.000218595
9	CBGPIFPG_01517	Calcium (mg/Kg)	1740.5	2.00362e-06	0.000218595
9	BIOFKECB_02644	Calcium (mg/Kg)	1740.5	2.00362e-06	0.000218595
21	IOLKBDCA_00596	Max temperature (C)	3570	1.99025e-06	0.000218595
13	APCDABKD_01811	Magnesium (mg/Kg)	1876.5	1.99793e-06	0.000218595
21	OJAHBKGM_02854	Max temperature (C)	3570	1.99025e-06	0.000218595
9	BBNIECEK_02373	Calcium (mg/Kg)	1740.5	2.00362e-06	0.000218595
16	MFMJPKLF_02414	Sodium (mg/Kg)	3692.5	2.009e-06	0.000218827
22	APCDABKD_01811	Min temperature (C)	4800	2.01128e-06	0.000218827
22	MDCFPOLJ_00977	Min temperature (C)	4800	2.01128e-06	0.000218827
22	HEHHLMAC_02408	Min temperature (C)	5068.5	2.01313e-06	0.000218828
7	LHNJGJHE_01837	Organic matter (%)	4396	2.04501e-06	0.000221481
7	HEHHLMAC_00642	Organic matter (%)	1622	2.04501e-06	0.000221481
7	CIMJGIFP_01616	Organic matter (%)	1622	2.04501e-06	0.000221481
7	FHGDBHBN_02430	Organic matter (%)	1622	2.04501e-06	0.000221481
0	DNKNHEPL_02078	Latitude	769	2.05845e-06	0.000222584
33	APHEJBGF_02045	Wetland (%)	4173.5	2.05895e-06	0.000222584
7	FEPKPPKO_01708	Organic matter (%)	1393.5	2.06584e-06	0.000223125
21	MHMEBNHM_00863	Max temperature (C)	2010	2.09676e-06	0.000226053
21	KLKOBNJJ_00270	Max temperature (C)	2010	2.09676e-06	0.000226053
0	MPAEIJCM_01367	Latitude	471.5	2.10362e-06	0.000226382
28	IMBPIDAD_03021	Forest (%)	2039	2.10308e-06	0.000226382
23	DFKJDOFD_01141	Wind speed (m/s)	1968.5	2.12838e-06	0.000228632
23	JALFBJJC_01426	Wind speed (m/s)	1968.5	2.12838e-06	0.000228632
24	FOLLNFJL_02717	Open water (%)	1516	2.14994e-06	0.000230321
24	OAKJFCCO_02679	Open water (%)	1516	2.14994e-06	0.000230321
24	AIAKNALP_02588	Open water (%)	1516	2.14994e-06	0.000230321
21	KLKOBNJJ_00272	Max temperature (C)	2020.5	2.15811e-06	0.000230988
29	MFJLJOMI_03130	Shrubland (%)	3166.5	2.16138e-06	0.000231129
6	HPPKBJOB_02673	pH	2001.5	2.16507e-06	0.000231315
0	PDIBMNBE_02739	Latitude	84.5	2.23316e-06	0.000237734
0	AMIPOJOL_01953	Latitude	84.5	2.23316e-06	0.000237734
23	DNKNHEPL_02078	Wind speed (m/s)	773.5	2.2286e-06	0.000237734
0	GEPHECIO_02892	Latitude	84.5	2.23316e-06	0.000237734
7	JFLAOBAK_02175	Organic matter (%)	4508.5	2.23891e-06	0.000238132
6	KMEODHND_00566	pH	4430	2.28397e-06	0.000242706
20	HJEAALFP_00528	Precipitation (mm)	897	2.28914e-06	0.00024282
28	HPPKBJOB_02673	Forest (%)	4979	2.28733e-06	0.00024282
11	GADGDLJJ_02037	Iron (mg/Kg)	2059	2.30168e-06	0.000243933
29	AMIPOJOL_01747	Shrubland (%)	4612.5	2.32666e-06	0.00024614
29	NGBCCJFK_01457	Shrubland (%)	4612.5	2.32666e-06	0.00024614
29	NGAOBHEP_03019	Shrubland (%)	4117	2.37082e-06	0.000250588
7	AMIPOJOL_01747	Organic matter (%)	4611	2.39111e-06	0.000252283
7	NGBCCJFK_01457	Organic matter (%)	4611	2.39111e-06	0.000252283
20	GINJBAGF_02271	Precipitation (mm)	608	2.41085e-06	0.00025414
13	CBGPIFPG_01517	Magnesium (mg/Kg)	1752.5	2.44124e-06	0.000255752
13	EHHEGPAG_01934	Magnesium (mg/Kg)	1752.5	2.44124e-06	0.000255752
13	JEIJMKMH_01691	Magnesium (mg/Kg)	1752.5	2.44124e-06	0.000255752
13	BIOFKECB_02644	Magnesium (mg/Kg)	1752.5	2.44124e-06	0.000255752
13	PCIDBGAI_01100	Magnesium (mg/Kg)	1752.5	2.44124e-06	0.000255752
13	BBNIECEK_02373	Magnesium (mg/Kg)	1752.5	2.44124e-06	0.000255752
13	AONDDEAF_02331	Magnesium (mg/Kg)	1752.5	2.44124e-06	0.000255752
20	PMPOEHKN_02972	Precipitation (mm)	3853.5	2.45001e-06	0.000256445
27	BAIBGECD_02171	Barren (%)	3496.5	2.47237e-06	0.000258329
20	FOHDGCDG_01181	Precipitation (mm)	2101	2.47062e-06	0.000258329
20	PFKKJABP_02188	Precipitation (mm)	5000.5	2.48347e-06	0.00025926
29	DNKNHEPL_02078	Shrubland (%)	2940	2.48997e-06	0.000259711
21	FHGDBHBN_01067	Max temperature (C)	1132.5	2.52777e-06	0.000263421
20	JFBHKJAA_01510	Precipitation (mm)	903.5	2.61517e-06	0.00027229
24	KPOIBCBL_01975	Open water (%)	5057	2.63843e-06	0.000274471
6	FHGDBHBN_02430	pH	4379	2.72247e-06	0.000282224
6	HEHHLMAC_00642	pH	4379	2.72247e-06	0.000282224
6	LHNJGJHE_01837	pH	1639	2.72247e-06	0.000282224
6	CIMJGIFP_01616	pH	4379	2.72247e-06	0.000282224
1	ODGAKJJE_02065	Longitude	175.5	2.74392e-06	0.000284199
21	GEPHECIO_02892	Max temperature (C)	1498.5	2.75982e-06	0.000284602
20	MALBGPPL_02293	Precipitation (mm)	4107.5	2.75809e-06	0.000284602
21	AMIPOJOL_01953	Max temperature (C)	1498.5	2.75982e-06	0.000284602
21	PDIBMNBE_02739	Max temperature (C)	1498.5	2.75982e-06	0.000284602
20	MJIDPECN_00826	Precipitation (mm)	4107.5	2.75809e-06	0.000284602
7	DFKJDOFD_01141	Organic matter (%)	4915.5	2.78415e-06	0.000286613
7	JALFBJJC_01426	Organic matter (%)	4915.5	2.78415e-06	0.000286613
32	NBODJFBK_00115	Pasture (%)	4202.5	2.79336e-06	0.000287311
2	KKDINAOP_02377	Elevation (m)	1604.5	2.80633e-06	0.000287648
2	AOEEJKDB_01066	Elevation (m)	1604.5	2.80633e-06	0.000287648
2	HEHHLMAC_00065	Elevation (m)	1604.5	2.80633e-06	0.000287648
2	HEHHLMAC_00062	Elevation (m)	1604.5	2.80633e-06	0.000287648
7	CPINDKGF_02841	Organic matter (%)	5060	2.81685e-06	0.000288357
20	LFNCFBJA_02964	Precipitation (mm)	4664.5	2.81811e-06	0.000288357
21	AIPNLGHH_01579	Max temperature (C)	5033	2.83902e-06	0.000290246
21	KEDIDFCO_01794	Max temperature (C)	3673	2.84287e-06	0.000290389
0	LIFKPCGF_00663	Latitude	4416.5	2.86155e-06	0.000291044
0	KPOIBCBL_00649	Latitude	4416.5	2.86155e-06	0.000291044
0	MFBOJHGI_00536	Latitude	4416.5	2.86155e-06	0.000291044
0	LABBCEFL_00734	Latitude	4416.5	2.86155e-06	0.000291044
0	CMLNBKPA_00707	Latitude	4416.5	2.86155e-06	0.000291044
8	NPEEOJMM_02287	Aluminum (mg/Kg)	571.5	2.86473e-06	0.000291118
29	MFMJPKLF_00382	Shrubland (%)	4778.5	2.87696e-06	0.000291361
29	EHHEGPAG_00497	Shrubland (%)	4778.5	2.87696e-06	0.000291361
29	PCIDBGAI_01530	Shrubland (%)	4778.5	2.87696e-06	0.000291361
29	GKCKLEEP_01912	Shrubland (%)	4778.5	2.87696e-06	0.000291361
20	HHJKIKAF_00985	Precipitation (mm)	2186.5	2.91894e-06	0.00029536
21	KKDINAOP_02377	Max temperature (C)	136	2.98214e-06	0.000300474
21	HEHHLMAC_00062	Max temperature (C)	136	2.98214e-06	0.000300474
21	HEHHLMAC_00065	Max temperature (C)	136	2.98214e-06	0.000300474
21	AOEEJKDB_01066	Max temperature (C)	136	2.98214e-06	0.000300474
6	GKICIIDI_02793	pH	1065.5	2.97977e-06	0.000300474
33	DILMPIJA_01965	Wetland (%)	1695	2.99239e-06	0.000300995
33	PGPGPEAO_00191	Wetland (%)	1695	2.99239e-06	0.000300995
0	PDIBMNBE_02737	Latitude	222	3.01175e-06	0.000302686
16	HEHHLMAC_02408	Sodium (mg/Kg)	5042.5	3.06078e-06	0.000307093
6	MHMEBNHM_01814	pH	354.5	3.05954e-06	0.000307093
20	NGAOBHEP_03019	Precipitation (mm)	4101	3.08735e-06	0.000309497
22	MFIIEKON_02659	Min temperature (C)	1319.5	3.09934e-06	0.000310437
28	ONOLJHLD_02169	Forest (%)	2058	3.11193e-06	0.00031091
28	MLAJAMNE_01525	Forest (%)	2058	3.11193e-06	0.00031091
1	FHGDBHBN_01067	Longitude	1142.5	3.1074e-06	0.00031091
20	NMDNHBCM_01805	Precipitation (mm)	1890.5	3.23366e-06	0.0003228
16	BLGIDMBD_00566	Sodium (mg/Kg)	5016.5	3.26687e-06	0.000325841
28	JFLAOBAK_02175	Forest (%)	4485.5	3.2711e-06	0.000325989
33	AEJIBKBM_02887	Wetland (%)	1803	3.28222e-06	0.000326822
8	JAKELHHD_00863	Aluminum (mg/Kg)	5048.5	3.29728e-06	0.000328046
32	OJAHBKGM_00038	Pasture (%)	1254	3.31758e-06	0.00032979
7	MHMEBNHM_00863	Organic matter (%)	2039	3.34687e-06	0.000332144
7	KLKOBNJJ_00270	Organic matter (%)	2039	3.34687e-06	0.000332144
22	HEHHLMAC_00062	Min temperature (C)	140	3.3756e-06	0.000333877
22	KKDINAOP_02377	Min temperature (C)	140	3.3756e-06	0.000333877
22	HEHHLMAC_00065	Min temperature (C)	140	3.3756e-06	0.000333877
22	AOEEJKDB_01066	Min temperature (C)	140	3.3756e-06	0.000333877
7	OHJGBFFC_02176	Organic matter (%)	1772.5	3.38149e-06	0.000334181
20	JNPHOLOA_02552	Precipitation (mm)	2032.5	3.44653e-06	0.000340325
21	PNPIHBBO_02288	Max temperature (C)	2356.5	3.53237e-06	0.000348511
29	IPEHBHMA_01675	Shrubland (%)	3070.5	3.56456e-06	0.000350289
29	LPLFHCKM_03231	Shrubland (%)	3070.5	3.56456e-06	0.000350289
20	EBIIBPAN_02391	Precipitation (mm)	4233	3.56516e-06	0.000350289
29	HBEDAIKH_00009	Shrubland (%)	3070.5	3.56456e-06	0.000350289
29	IELLNHHP_00004	Shrubland (%)	3070.5	3.56456e-06	0.000350289
32	HEHHLMAC_02408	Pasture (%)	2088.5	3.6022e-06	0.000353636
16	OJAHBKGM_00038	Sodium (mg/Kg)	3719.5	3.61952e-06	0.000355042
20	FOLLNFJL_00482	Precipitation (mm)	4514	3.67243e-06	0.00035934
20	FOLLNFJL_00481	Precipitation (mm)	4514	3.67243e-06	0.00035934
20	DMFABGEH_02496	Precipitation (mm)	4514	3.67243e-06	0.00035934
7	KLKOBNJJ_00272	Organic matter (%)	2054	3.68605e-06	0.000360376
27	HBEDAIKH_03345	Barren (%)	4440	3.70124e-06	0.000361563
28	OGHJINJO_02796	Forest (%)	3718	3.7196e-06	0.000363058
6	MNFBHDDC_00779	pH	1896.5	3.7301e-06	0.000363783
22	IILMLOFE_01238	Min temperature (C)	1697.5	3.7423e-06	0.000364673
22	GADGDLJJ_02037	Min temperature (C)	2092	3.75547e-06	0.000365656
22	FIKFPAPB_00775	Min temperature (C)	2100	3.80446e-06	0.000369818
22	PGPACBEK_02056	Min temperature (C)	2100	3.80446e-06	0.000369818
24	AGIIPMEF_02247	Open water (%)	1331	3.87221e-06	0.000375789
24	KMKOCMEF_03134	Open water (%)	1331	3.87221e-06	0.000375789
8	HHNHBKGA_00639	Aluminum (mg/Kg)	3535.5	3.89284e-06	0.000377173
8	JNEEPLCN_00105	Aluminum (mg/Kg)	3535.5	3.89284e-06	0.000377173
22	CIMJGIFP_01300	Min temperature (C)	2991.5	3.98542e-06	0.000385513
22	GJBJCNNK_02675	Min temperature (C)	2991.5	3.98542e-06	0.000385513
21	AFFFADHE_00242	Max temperature (C)	1847.5	4.00668e-06	0.000387254
28	GNODLNGL_00773	Forest (%)	2091.5	4.02461e-06	0.00038867
15	HCACAKHD_00644	Molybdenum (mg/Kg)	5010.5	4.04166e-06	0.000389309
20	EJJKNNDP_00043	Precipitation (mm)	1464	4.04436e-06	0.000389309
15	EPFABEMP_00845	Molybdenum (mg/Kg)	5010.5	4.04166e-06	0.000389309
15	FAGCIBPD_00543	Molybdenum (mg/Kg)	5010.5	4.04166e-06	0.000389309
29	FEPKPPKO_01708	Shrubland (%)	1432.5	4.09211e-06	0.000393586
1	JFBHKJAA_02679	Longitude	1690.5	4.18103e-06	0.000401812
29	HBCFDKCC_00744	Shrubland (%)	2098.5	4.20213e-06	0.000403513
27	PKHMMIOL_00366	Barren (%)	3652	4.25056e-06	0.000407504
15	EMHFBLLB_00624	Molybdenum (mg/Kg)	2107.5	4.24937e-06	0.000407504
0	JJJHCGKB_01229	Latitude	1084.5	4.28965e-06	0.000409267
0	AEJIBKBM_01366	Latitude	1084.5	4.28965e-06	0.000409267
0	JAKELHHD_00122	Latitude	1084.5	4.28965e-06	0.000409267
0	OHJGBFFC_01326	Latitude	1084.5	4.28965e-06	0.000409267
0	KFOIHGJG_01880	Latitude	1084.5	4.28965e-06	0.000409267
0	NMKAKDLN_00122	Latitude	1084.5	4.28965e-06	0.000409267
7	KEDIDFCO_01794	Organic matter (%)	3651	4.33302e-06	0.000413072
24	IELLNHHP_00004	Open water (%)	888	4.42559e-06	0.000420544
24	IPEHBHMA_01675	Open water (%)	888	4.42559e-06	0.000420544
24	HBEDAIKH_00009	Open water (%)	888	4.42559e-06	0.000420544
24	LPLFHCKM_03231	Open water (%)	888	4.42559e-06	0.000420544
21	HEHHLMAC_02408	Max temperature (C)	5016.5	4.47007e-06	0.000424431
1	CEOBEIHI_02862	Longitude	3058	4.60838e-06	0.000437214
32	AIPNLGHH_02865	Pasture (%)	1619	4.72443e-06	0.000447865
29	FOHDGCDG_01181	Shrubland (%)	2076.5	4.73908e-06	0.000448895
0	KKDINAOP_01105	Latitude	1915.5	4.8685e-06	0.000460419
5	FHGDBHBN_01067	Total carbon (%)	1166.5	4.86636e-06	0.000460419
0	MFMJPKLF_02414	Latitude	1239.5	4.87676e-06	0.000460466
33	EIFJIOBN_01541	Wetland (%)	1013.5	4.8729e-06	0.000460466
28	DFKJDOFD_01141	Forest (%)	4878.5	4.92917e-06	0.000464674
28	JALFBJJC_01426	Forest (%)	4878.5	4.92917e-06	0.000464674
22	PNPIHBBO_02288	Min temperature (C)	2342.5	4.93755e-06	0.000465095
0	IILMLOFE_01238	Latitude	195.5	4.95526e-06	0.000466393
7	KMEODHND_00566	Organic matter (%)	1701	4.96177e-06	0.000466634
7	MFJLJOMI_03130	Organic matter (%)	3125.5	4.96702e-06	0.000466758
0	LHNJGJHE_01837	Latitude	1676	5.01956e-06	0.000469834
0	CIMJGIFP_01616	Latitude	4342	5.01956e-06	0.000469834
0	HEHHLMAC_00642	Latitude	4342	5.01956e-06	0.000469834
11	FEGIIJKD_00016	Iron (mg/Kg)	5018.5	5.00456e-06	0.000469834
0	FHGDBHBN_02430	Latitude	4342	5.01956e-06	0.000469834
32	CPINDKGF_02841	Pasture (%)	2120	5.14002e-06	0.000480729
16	AIPNLGHH_01579	Sodium (mg/Kg)	4994.5	5.18315e-06	0.000484001
6	EJJKNNDP_00043	pH	4022.5	5.18113e-06	0.000484001
7	DNBIHDPD_00528	Organic matter (%)	3641	5.19602e-06	0.00048482
29	PFKKJABP_02188	Shrubland (%)	4952.5	5.25305e-06	0.000489756
0	FOHDGCDG_01181	Latitude	375.5	5.26389e-06	0.000490381
20	BNNLOACE_01885	Precipitation (mm)	2339	5.36483e-06	0.000499392
29	JFLAOBAK_02175	Shrubland (%)	4454	5.43238e-06	0.000505284
6	MJPMOEHN_00895	pH	4907	5.43825e-06	0.000505434
21	PDIBMNBE_02737	Max temperature (C)	1784.5	5.45347e-06	0.000506293
7	HHJKIKAF_00953	Organic matter (%)	1785	5.46458e-06	0.000506293
7	HDBPLEPD_02804	Organic matter (%)	1785	5.46458e-06	0.000506293
7	PEADGHEJ_01380	Organic matter (%)	1785	5.46458e-06	0.000506293
21	IILMLOFE_01238	Max temperature (C)	1684.5	5.47882e-06	0.000507216
13	HJEAALFP_00084	Magnesium (mg/Kg)	3578	5.50477e-06	0.000508825
13	PDIBMNBE_02547	Magnesium (mg/Kg)	3578	5.50477e-06	0.000508825
20	DNEFHBEK_00228	Precipitation (mm)	2103.5	5.54558e-06	0.000512197
32	OAMINIBB_01058	Pasture (%)	3636	5.65946e-06	0.000522309
0	CMOPKHDG_00629	Latitude	31	5.76822e-06	0.000531932
7	JNPHOLOA_02552	Organic matter (%)	2065.5	5.7913e-06	0.000533646
7	BAIBGECD_00102	Organic matter (%)	1870	5.80421e-06	0.00053442
21	CMOPKHDG_00629	Max temperature (C)	1256	5.87955e-06	0.000540937
29	LAFGFNMJ_00889	Shrubland (%)	1761.5	5.93167e-06	0.000545309
1	CAAGAKKD_00024	Longitude	4014.5	5.93638e-06	0.000545319
24	MJPMOEHN_00895	Open water (%)	4901	5.95437e-06	0.000546548
22	FPLHHLPF_02362	Min temperature (C)	2047.5	6.00719e-06	0.00055097
2	NGGFNHNE_00484	Elevation (m)	1140.5	6.01508e-06	0.000551267
20	LLLKGBKF_02514	Precipitation (mm)	2010	6.06696e-06	0.000555593
29	BNAIEAHH_01925	Shrubland (%)	648.5	6.08713e-06	0.000556151
29	JNPHOLOA_02984	Shrubland (%)	648.5	6.08713e-06	0.000556151
29	LIEMBHOH_02312	Shrubland (%)	648.5	6.08713e-06	0.000556151
6	FOLLNFJL_00481	pH	1787	6.1355e-06	0.000557417
6	FOLLNFJL_00482	pH	1787	6.1355e-06	0.000557417
7	FOLLNFJL_00594	Organic matter (%)	4156	6.14798e-06	0.000557417
23	PNPIHBBO_02288	Wind speed (m/s)	516.5	6.10857e-06	0.000557417
7	GNBNFEAB_01441	Organic matter (%)	4156	6.14798e-06	0.000557417
7	LEGPGPKA_00205	Organic matter (%)	4156	6.14798e-06	0.000557417
7	LPOFGPBC_00017	Organic matter (%)	4156	6.14798e-06	0.000557417
1	AMIPOJOL_01074	Longitude	3184.5	6.12537e-06	0.000557417
7	DIPAEILB_00522	Organic matter (%)	4156	6.14798e-06	0.000557417
6	DMFABGEH_02496	pH	1787	6.1355e-06	0.000557417
1	MFIIEKON_02659	Longitude	1357.5	6.18085e-06	0.000559114
32	OGHJINJO_02796	Pasture (%)	1288.5	6.17943e-06	0.000559114
7	HBCFDKCC_00744	Organic matter (%)	2124	6.17597e-06	0.000559114
29	OAMINIBB_01058	Shrubland (%)	1253	6.20624e-06	0.000560984
15	BBMJFOJK_00898	Molybdenum (mg/Kg)	517	6.2353e-06	0.000563181
20	FEPKPPKO_01708	Precipitation (mm)	1458	6.26035e-06	0.000565013
24	LABMOMHE_00603	Open water (%)	2970	6.28821e-06	0.000565806
24	LKAJBACL_00470	Open water (%)	2970	6.28821e-06	0.000565806
24	MNFBHDDC_02689	Open water (%)	2970	6.28821e-06	0.000565806
24	NEBHDPHN_02212	Open water (%)	2970	6.28821e-06	0.000565806
29	MHEKIAHM_00579	Shrubland (%)	1665	6.4434e-06	0.000579329
32	FOLLNFJL_00482	Pasture (%)	1791	6.506e-06	0.00058363
32	FOLLNFJL_00481	Pasture (%)	1791	6.506e-06	0.00058363
32	DMFABGEH_02496	Pasture (%)	1791	6.506e-06	0.00058363
32	HJEAALFP_00528	Pasture (%)	3111.5	6.51913e-06	0.000584367
8	HDKAABMA_02714	Aluminum (mg/Kg)	1522	6.52865e-06	0.000584778
32	NMKAKDLN_00474	Pasture (%)	4798	6.54815e-06	0.000586082
21	PFKKJABP_02188	Max temperature (C)	4935.5	6.68926e-06	0.00059826
20	CMOPKHDG_00629	Precipitation (mm)	1252	6.76222e-06	0.000604329
7	CNKBIEOL_02812	Organic matter (%)	2153.5	6.78015e-06	0.000604493
13	HPPKBJOB_02673	Magnesium (mg/Kg)	2076	6.77987e-06	0.000604493
28	AIAKNALP_02588	Forest (%)	4150	6.78954e-06	0.000604493
28	OAKJFCCO_02679	Forest (%)	4150	6.78954e-06	0.000604493
28	FOLLNFJL_02717	Forest (%)	4150	6.78954e-06	0.000604493
22	BNAIEAHH_01925	Min temperature (C)	655	6.932e-06	0.00061579
22	LIEMBHOH_02312	Min temperature (C)	655	6.932e-06	0.00061579
22	JNPHOLOA_02984	Min temperature (C)	655	6.932e-06	0.00061579
30	CDMJKMDO_01531	Grassland (%)	1776	7.02232e-06	0.000622881
30	CFDAKABD_01913	Grassland (%)	1776	7.02232e-06	0.000622881
28	NBODJFBK_00115	Forest (%)	1586.5	7.07534e-06	0.000627114
0	KMEODHND_00566	Latitude	4360	7.18785e-06	0.000636611
0	MJPMOEHN_00895	Latitude	4888	7.23729e-06	0.000640511
32	FOHDGCDG_01181	Pasture (%)	388.5	7.28508e-06	0.00064426
1	GKCKLEEP_01912	Longitude	4717.5	7.44617e-06	0.000654115
2	MOHDELFN_02401	Elevation (m)	1822	7.43515e-06	0.000654115
1	EHHEGPAG_00497	Longitude	4717.5	7.44617e-06	0.000654115
2	IILMLOFE_00171	Elevation (m)	1822	7.43515e-06	0.000654115
1	MFMJPKLF_00382	Longitude	4717.5	7.44617e-06	0.000654115
1	PCIDBGAI_01530	Longitude	4717.5	7.44617e-06	0.000654115
2	JGKFCAEF_00890	Elevation (m)	1822	7.43515e-06	0.000654115
2	OAMINIBB_00798	Elevation (m)	1822	7.43515e-06	0.000654115
2	IOLKBDCA_01827	Elevation (m)	1822	7.43515e-06	0.000654115
32	HDBPLEPD_02804	Pasture (%)	254.5	7.48983e-06	0.000656493
32	PEADGHEJ_01380	Pasture (%)	254.5	7.48983e-06	0.000656493
32	HHJKIKAF_00953	Pasture (%)	254.5	7.48983e-06	0.000656493
28	PNPIHBBO_00550	Forest (%)	2145.5	7.54245e-06	0.000660616
33	PMPOEHKN_00610	Wetland (%)	2145	7.57581e-06	0.000663048
8	CEOBEIHI_02862	Aluminum (mg/Kg)	3033	7.60041e-06	0.000664711
1	ADAMKFMA_00256	Longitude	3677	7.74664e-06	0.000665235
20	MFBOJHGI_02898	Precipitation (mm)	2236.5	7.71284e-06	0.000665235
1	IJGBJJCP_00403	Longitude	3677	7.74664e-06	0.000665235
20	HJGCJNDD_02184	Precipitation (mm)	2236.5	7.71284e-06	0.000665235
1	MPFAFONB_00255	Longitude	3677	7.74664e-06	0.000665235
1	HHJKIKAF_00727	Longitude	3677	7.74664e-06	0.000665235
20	MFBOJHGI_02899	Precipitation (mm)	2236.5	7.71284e-06	0.000665235
20	IOLKBDCA_01667	Precipitation (mm)	2236.5	7.71284e-06	0.000665235
20	AMIPOJOL_01971	Precipitation (mm)	2236.5	7.71284e-06	0.000665235
1	JGNJILAH_00429	Longitude	3677	7.74664e-06	0.000665235
20	MKDLBNOG_01764	Precipitation (mm)	2236.5	7.71284e-06	0.000665235
1	MJIDPECN_00683	Longitude	3677	7.74664e-06	0.000665235
1	FKGFGBBK_00232	Longitude	3677	7.74664e-06	0.000665235
1	JMOEIIIC_00837	Longitude	1301	7.74664e-06	0.000665235
1	MFBOJHGI_00584	Longitude	3677	7.74664e-06	0.000665235
1	HJGCJNDD_00251	Longitude	3677	7.74664e-06	0.000665235
1	MJIDPECN_00682	Longitude	3677	7.74664e-06	0.000665235
20	CEOBEIHI_01204	Precipitation (mm)	2236.5	7.71284e-06	0.000665235
20	GDCKIGAN_02833	Precipitation (mm)	2236.5	7.71284e-06	0.000665235
1	IGAHGJDB_02327	Longitude	1301	7.74664e-06	0.000665235
20	HHJKIKAF_01786	Precipitation (mm)	2236.5	7.71284e-06	0.000665235
1	GDCKIGAN_02621	Longitude	3677	7.74664e-06	0.000665235
1	FFJEODML_01299	Longitude	3677	7.74664e-06	0.000665235
1	FPKMIAFF_00326	Longitude	1301	7.74664e-06	0.000665235
20	MDBHAIEM_01757	Precipitation (mm)	2236.5	7.71284e-06	0.000665235
8	GKCKLEEP_01910	Aluminum (mg/Kg)	3896.5	7.77714e-06	0.000667371
18	NBODJFBK_00115	Sulfur (mg/Kg)	1592.5	7.80895e-06	0.000669616
1	MDOBMJGB_00764	Longitude	526.5	7.84128e-06	0.000671903
29	JFBHKJAA_01510	Shrubland (%)	958	7.86893e-06	0.000673368
21	FOHDGCDG_01181	Max temperature (C)	2056	7.86974e-06	0.000673368
18	EMHFBLLB_00624	Sulfur (mg/Kg)	2148.5	7.88279e-06	0.000673998
24	DIPAEILB_00522	Open water (%)	1594	8.0032e-06	0.000675047
22	PCIDBGAI_01100	Min temperature (C)	4500.5	7.97764e-06	0.000675047
24	GNBNFEAB_01441	Open water (%)	1594	8.0032e-06	0.000675047
24	FOLLNFJL_00594	Open water (%)	1594	8.0032e-06	0.000675047
22	AONDDEAF_02331	Min temperature (C)	4500.5	7.97764e-06	0.000675047
6	KFOIHGJG_01880	pH	3370.5	7.97084e-06	0.000675047
22	CBGPIFPG_01517	Min temperature (C)	4500.5	7.97764e-06	0.000675047
24	LPOFGPBC_00017	Open water (%)	1594	8.0032e-06	0.000675047
22	BIOFKECB_02644	Min temperature (C)	4500.5	7.97764e-06	0.000675047
22	BBNIECEK_02373	Min temperature (C)	4500.5	7.97764e-06	0.000675047
22	JEIJMKMH_01691	Min temperature (C)	4500.5	7.97764e-06	0.000675047
6	AEJIBKBM_01366	pH	3370.5	7.97084e-06	0.000675047
6	JAKELHHD_00122	pH	3370.5	7.97084e-06	0.000675047
6	OHJGBFFC_01326	pH	3370.5	7.97084e-06	0.000675047
22	EHHEGPAG_01934	Min temperature (C)	4500.5	7.97764e-06	0.000675047
6	JJJHCGKB_01229	pH	3370.5	7.97084e-06	0.000675047
24	LEGPGPKA_00205	Open water (%)	1594	8.0032e-06	0.000675047
6	MCHAJCLP_00136	pH	4430	7.97306e-06	0.000675047
6	NMKAKDLN_00122	pH	3370.5	7.97084e-06	0.000675047
6	MFIIEKON_02659	pH	3787.5	8.02058e-06	0.000676032
8	AFFFADHE_00242	Aluminum (mg/Kg)	1891	8.03924e-06	0.000677123
1	ECLMPNAP_01225	Longitude	1756.5	8.08422e-06	0.000679974
32	JFBHKJAA_01510	Pasture (%)	3100.5	8.08455e-06	0.000679974
2	FOLLNFJL_02872	Elevation (m)	2957	8.17043e-06	0.00068671
8	BNNLOACE_01885	Aluminum (mg/Kg)	2321.5	8.21474e-06	0.000689945
7	IOLKBDCA_00596	Organic matter (%)	3494.5	8.27474e-06	0.000692532
7	OJAHBKGM_02854	Organic matter (%)	3494.5	8.27474e-06	0.000692532
7	NHOKACKK_01226	Organic matter (%)	3494.5	8.27474e-06	0.000692532
7	HHJKIKAF_02324	Organic matter (%)	3494.5	8.27474e-06	0.000692532
7	ACOMHMIA_00383	Organic matter (%)	3494.5	8.27474e-06	0.000692532
32	EBIIBPAN_02391	Pasture (%)	1625.5	8.32162e-06	0.000695965
25	HJEAALFP_00084	Developed (< 20% Impervious) (%)	1233	8.34055e-06	0.000696455
23	BLGIDMBD_00566	Wind speed (m/s)	2131	8.3451e-06	0.000696455
25	PDIBMNBE_02547	Developed (< 20% Impervious) (%)	1233	8.34055e-06	0.000696455
28	MJPMOEHN_00895	Forest (%)	2080	8.39972e-06	0.00070052
22	HMGILKPC_03122	Min temperature (C)	3167	8.45567e-06	0.000704691
6	EFALDOPJ_00649	pH	4802	8.58749e-06	0.000715174
29	LECPEDNJ_02938	Shrubland (%)	2052.5	8.70305e-06	0.000723781
29	HJEAALFP_02881	Shrubland (%)	2052.5	8.70305e-06	0.000723781
22	CEOBEIHI_02862	Min temperature (C)	3024.5	8.85074e-06	0.000735548
22	CMOPKHDG_00629	Min temperature (C)	1244	8.92237e-06	0.000740981
29	GJBJCNNK_00422	Shrubland (%)	1273.5	8.94221e-06	0.000742109
1	AOEEJKDB_01066	Longitude	1565.5	9.16669e-06	0.000758087
1	KKDINAOP_02377	Longitude	1565.5	9.16669e-06	0.000758087
20	MHEKIAHM_00579	Precipitation (mm)	1687.5	9.14161e-06	0.000758087
1	HEHHLMAC_00065	Longitude	1565.5	9.16669e-06	0.000758087
1	HEHHLMAC_00062	Longitude	1565.5	9.16669e-06	0.000758087
29	CHHKIBMM_02027	Shrubland (%)	2140.5	9.29054e-06	0.000767259
29	OGHJINJO_00367	Shrubland (%)	2140.5	9.29054e-06	0.000767259
10	ELBHOAKK_02826	Copper (mg/Kg)	712	9.35015e-06	0.000771644
20	FFFANNHI_01275	Precipitation (mm)	2066	9.47905e-06	0.000781738
33	OPAKFDLE_01231	Wetland (%)	4556	9.60697e-06	0.000791737
23	DILMPIJA_01965	Wind speed (m/s)	4378.5	9.77163e-06	0.000804189
23	PGPGPEAO_00191	Wind speed (m/s)	4378.5	9.77163e-06	0.000804189
7	DNKNHEPL_02078	Organic matter (%)	2874	9.83453e-06	0.000807207
29	LECPEDNJ_01315	Shrubland (%)	969.5	9.83552e-06	0.000807207
29	MJIDPECN_01475	Shrubland (%)	969.5	9.83552e-06	0.000807207
29	DIJJIMJB_00130	Shrubland (%)	969.5	9.83552e-06	0.000807207
11	KKDINAOP_01105	Iron (mg/Kg)	4672.5	9.85577e-06	0.00080831
32	FPLHHLPF_01555	Pasture (%)	4126.5	9.92874e-06	0.000813731
28	LPLFHCKM_03231	Forest (%)	3018.5	1.01092e-05	0.000825668
28	IPEHBHMA_01675	Forest (%)	3018.5	1.01092e-05	0.000825668
28	HBEDAIKH_00009	Forest (%)	3018.5	1.01092e-05	0.000825668
28	IELLNHHP_00004	Forest (%)	3018.5	1.01092e-05	0.000825668
32	MFJLJOMI_03130	Pasture (%)	971	1.01026e-05	0.000825668
1	JNPHOLOA_02973	Longitude	1842	1.01459e-05	0.000827527
1	BGJBNKBM_01709	Longitude	1842	1.01459e-05	0.000827527
8	HLGJJJBE_01458	Aluminum (mg/Kg)	1639	1.0401e-05	0.000847749
29	JEIJMKMH_00575	Shrubland (%)	4960	1.04598e-05	0.000851953
22	AFFFADHE_00242	Min temperature (C)	1909.5	1.05106e-05	0.000855505
32	BNAIEAHH_01925	Pasture (%)	2560	1.05957e-05	0.000859998
32	LIEMBHOH_02312	Pasture (%)	2560	1.05957e-05	0.000859998
1	AEJIBKBM_02887	Longitude	267	1.0602e-05	0.000859998
32	JNPHOLOA_02984	Pasture (%)	2560	1.05957e-05	0.000859998
22	PDIBMNBE_02737	Min temperature (C)	1760.5	1.05866e-05	0.000859998
22	FOHDGCDG_01181	Min temperature (C)	2044	1.06172e-05	0.000860638
28	LIEMBHOH_02312	Forest (%)	674	1.06444e-05	0.00086108
28	BNAIEAHH_01925	Forest (%)	674	1.06444e-05	0.00086108
28	JNPHOLOA_02984	Forest (%)	674	1.06444e-05	0.00086108
29	NEBHDPHN_02215	Shrubland (%)	2157.5	1.0693e-05	0.000863898
21	MFJLJOMI_03130	Max temperature (C)	3085.5	1.06938e-05	0.000863898
7	GKICIIDI_02793	Organic matter (%)	3354.5	1.07017e-05	0.000863946
22	PDIBMNBE_02739	Min temperature (C)	1455.5	1.07661e-05	0.00086737
22	GEPHECIO_02892	Min temperature (C)	1455.5	1.07661e-05	0.00086737
22	AMIPOJOL_01953	Min temperature (C)	1455.5	1.07661e-05	0.00086737
15	BLLMAPOK_01126	Molybdenum (mg/Kg)	849	1.08024e-05	0.000869705
8	DIPAEILB_00522	Aluminum (mg/Kg)	4121	1.0904e-05	0.000874327
0	AEJIBKBM_02887	Latitude	268	1.08948e-05	0.000874327
8	GNBNFEAB_01441	Aluminum (mg/Kg)	4121	1.0904e-05	0.000874327
8	LEGPGPKA_00205	Aluminum (mg/Kg)	4121	1.0904e-05	0.000874327
8	LPOFGPBC_00017	Aluminum (mg/Kg)	4121	1.0904e-05	0.000874327
8	FOLLNFJL_00594	Aluminum (mg/Kg)	4121	1.0904e-05	0.000874327
1	MDCFPOLJ_01600	Longitude	2142	1.09344e-05	0.000875583
1	KPNBAAFF_01970	Longitude	2142	1.09344e-05	0.000875583
29	BNNLOACE_01885	Shrubland (%)	2308.5	1.10601e-05	0.000885047
1	FFFANNHI_01275	Longitude	2076.5	1.12386e-05	0.000898723
32	PMPOEHKN_00610	Pasture (%)	4965.5	1.12656e-05	0.000900277
6	FOLLNFJL_02717	pH	1615.5	1.13523e-05	0.000905373
6	AIAKNALP_02588	pH	1615.5	1.13523e-05	0.000905373
6	OAKJFCCO_02679	pH	1615.5	1.13523e-05	0.000905373
24	JNEEPLCN_00105	Open water (%)	1214.5	1.16393e-05	0.000927014
24	HHNHBKGA_00639	Open water (%)	1214.5	1.16393e-05	0.000927014
18	EBIIBPAN_02391	Sulfur (mg/Kg)	4161.5	1.17317e-05	0.000933746
24	PLIMKKAL_01757	Open water (%)	2174	1.18369e-05	0.000936778
8	NHOKACKK_01226	Aluminum (mg/Kg)	3474.5	1.18488e-05	0.000936778
8	IOLKBDCA_00596	Aluminum (mg/Kg)	3474.5	1.18488e-05	0.000936778
1	JJJHCGKB_01526	Longitude	1177.5	1.18268e-05	0.000936778
6	HGEKOIIP_01883	pH	2635	1.18024e-05	0.000936778
8	ACOMHMIA_00383	Aluminum (mg/Kg)	3474.5	1.18488e-05	0.000936778
8	OJAHBKGM_02854	Aluminum (mg/Kg)	3474.5	1.18488e-05	0.000936778
24	HHJKIKAF_00241	Open water (%)	2174	1.18369e-05	0.000936778
24	DHOHHAJF_01642	Open water (%)	2174	1.18369e-05	0.000936778
8	HHJKIKAF_02324	Aluminum (mg/Kg)	3474.5	1.18488e-05	0.000936778
2	CAAOEDFC_02795	Elevation (m)	1289.5	1.18723e-05	0.000938014
29	ODGBFCFM_02329	Shrubland (%)	1463.5	1.20232e-05	0.000948675
29	JCHOBBML_01731	Shrubland (%)	1463.5	1.20232e-05	0.000948675
7	HJGCJNDD_00508	Organic matter (%)	3816	1.24148e-05	0.00097762
7	GDCKIGAN_02490	Organic matter (%)	3816	1.24148e-05	0.00097762
7	ANKLFOGK_01426	Organic matter (%)	3816	1.24148e-05	0.00097762
22	LAMNJJGB_00579	Min temperature (C)	726.5	1.25168e-05	0.000985
29	IGJEJDBM_00555	Shrubland (%)	899	1.26086e-05	0.000990908
6	FPLHHLPF_01555	pH	4112	1.26044e-05	0.000990908
32	FFFANNHI_01275	Pasture (%)	4815	1.26747e-05	0.000995446
6	NGAOBHEP_03019	pH	1563.5	1.29525e-05	0.00101658
7	AIPNLGHH_02865	Organic matter (%)	4198	1.31656e-05	0.00103263
16	FOLLNFJL_00481	Sodium (mg/Kg)	4433.5	1.32737e-05	0.00103836
18	JAKELHHD_00863	Sulfur (mg/Kg)	4954.5	1.32612e-05	0.00103836
16	DMFABGEH_02496	Sodium (mg/Kg)	4433.5	1.32737e-05	0.00103836
16	FOLLNFJL_00482	Sodium (mg/Kg)	4433.5	1.32737e-05	0.00103836
24	NGBCCJFK_01457	Open water (%)	1882	1.33232e-05	0.00103989
29	HCFLHDLA_02999	Shrubland (%)	2125.5	1.33283e-05	0.00103989
29	IEALOPHJ_00855	Shrubland (%)	2125.5	1.33283e-05	0.00103989
24	AMIPOJOL_01747	Open water (%)	1882	1.33232e-05	0.00103989
21	LIEMBHOH_02312	Max temperature (C)	686	1.35632e-05	0.00105543
21	BNAIEAHH_01925	Max temperature (C)	686	1.35632e-05	0.00105543
21	JNPHOLOA_02984	Max temperature (C)	686	1.35632e-05	0.00105543
16	NBODJFBK_00115	Sodium (mg/Kg)	1626.5	1.35485e-05	0.00105543
28	AMIPOJOL_01074	Forest (%)	3142.5	1.36641e-05	0.00106029
33	CAAGAKKD_00024	Wetland (%)	1535.5	1.3645e-05	0.00106029
1	BIOFKECB_00132	Longitude	322	1.36617e-05	0.00106029
8	FGAIBHHO_02097	Aluminum (mg/Kg)	2628	1.36703e-05	0.00106029
1	CEOOIEMD_02652	Longitude	322	1.36617e-05	0.00106029
16	MALBGPPL_02293	Sodium (mg/Kg)	4013	1.3711e-05	0.00106157
16	MJIDPECN_00826	Sodium (mg/Kg)	4013	1.3711e-05	0.00106157
22	MFJLJOMI_03130	Min temperature (C)	3072.5	1.37137e-05	0.00106157
28	FFFANNHI_01275	Forest (%)	2090.5	1.37969e-05	0.00106732
20	CNKBIEOL_02812	Precipitation (mm)	2123.5	1.38078e-05	0.00106747
22	HJGCJNDD_00508	Min temperature (C)	3808.5	1.38709e-05	0.00106888
21	CIMJGIFP_01300	Max temperature (C)	2929.5	1.38711e-05	0.00106888
22	ANKLFOGK_01426	Min temperature (C)	3808.5	1.38709e-05	0.00106888
22	GDCKIGAN_02490	Min temperature (C)	3808.5	1.38709e-05	0.00106888
21	GJBJCNNK_02675	Max temperature (C)	2929.5	1.38711e-05	0.00106888
25	OJIJIICG_01125	Developed (< 20% Impervious) (%)	1186.5	1.38989e-05	0.00107033
18	NGAOBHEP_03019	Sulfur (mg/Kg)	4012	1.39351e-05	0.00107242
16	FPLHHLPF_01555	Sodium (mg/Kg)	1628.5	1.39889e-05	0.00107586
20	HBCFDKCC_00744	Precipitation (mm)	2183	1.43974e-05	0.00110202
8	IGAHGJDB_02327	Aluminum (mg/Kg)	1337	1.44778e-05	0.00110202
8	FFJEODML_01299	Aluminum (mg/Kg)	3641	1.44778e-05	0.00110202
8	FPKMIAFF_00326	Aluminum (mg/Kg)	1337	1.44778e-05	0.00110202
8	HHJKIKAF_00727	Aluminum (mg/Kg)	3641	1.44778e-05	0.00110202
8	MFBOJHGI_00584	Aluminum (mg/Kg)	3641	1.44778e-05	0.00110202
8	GDCKIGAN_02621	Aluminum (mg/Kg)	3641	1.44778e-05	0.00110202
8	MPFAFONB_00255	Aluminum (mg/Kg)	3641	1.44778e-05	0.00110202
8	MJIDPECN_00682	Aluminum (mg/Kg)	3641	1.44778e-05	0.00110202
8	ADAMKFMA_00256	Aluminum (mg/Kg)	3641	1.44778e-05	0.00110202
8	JGNJILAH_00429	Aluminum (mg/Kg)	3641	1.44778e-05	0.00110202
8	HJGCJNDD_00251	Aluminum (mg/Kg)	3641	1.44778e-05	0.00110202
8	IJGBJJCP_00403	Aluminum (mg/Kg)	3641	1.44778e-05	0.00110202
8	FKGFGBBK_00232	Aluminum (mg/Kg)	3641	1.44778e-05	0.00110202
8	MJIDPECN_00683	Aluminum (mg/Kg)	3641	1.44778e-05	0.00110202
8	JMOEIIIC_00837	Aluminum (mg/Kg)	1337	1.44778e-05	0.00110202
24	JNPHOLOA_02973	Open water (%)	4462.5	1.45401e-05	0.00110534
24	BGJBNKBM_01709	Open water (%)	4462.5	1.45401e-05	0.00110534
23	FHGDBHBN_02430	Wind speed (m/s)	4274	1.46237e-05	0.00110744
21	HNJAECGC_02817	Max temperature (C)	417	1.46198e-05	0.00110744
22	HNJAECGC_02817	Min temperature (C)	417	1.46198e-05	0.00110744
23	CIMJGIFP_01616	Wind speed (m/s)	4274	1.46237e-05	0.00110744
23	HEHHLMAC_00642	Wind speed (m/s)	4274	1.46237e-05	0.00110744
23	LHNJGJHE_01837	Wind speed (m/s)	1744	1.46237e-05	0.00110744
8	EJJKNNDP_00043	Aluminum (mg/Kg)	1540	1.46842e-05	0.00111061
32	AMCDGPAB_00031	Pasture (%)	1072	1.46749e-05	0.00111061
23	MFBOJHGI_00536	Wind speed (m/s)	4312	1.50638e-05	0.00113497
23	LABBCEFL_00734	Wind speed (m/s)	4312	1.50638e-05	0.00113497
33	JALFBJJC_02376	Wetland (%)	3908.5	1.50373e-05	0.00113497
23	KPOIBCBL_00649	Wind speed (m/s)	4312	1.50638e-05	0.00113497
23	LIFKPCGF_00663	Wind speed (m/s)	4312	1.50638e-05	0.00113497
23	CMLNBKPA_00707	Wind speed (m/s)	4312	1.50638e-05	0.00113497
21	MFIIEKON_02659	Max temperature (C)	1410.5	1.50968e-05	0.00113617
20	ODGBFCFM_02329	Precipitation (mm)	1478	1.51084e-05	0.00113617
20	JCHOBBML_01731	Precipitation (mm)	1478	1.51084e-05	0.00113617
2	FOHDGCDG_01815	Elevation (m)	950.5	1.51827e-05	0.00114103
1	OGHJINJO_02796	Longitude	3638	1.52396e-05	0.00114458
7	NEBHDPHN_02215	Organic matter (%)	2182	1.5258e-05	0.00114524
15	JAKELHHD_00863	Molybdenum (mg/Kg)	4944	1.53109e-05	0.00114848
7	MFBOJHGI_02898	Organic matter (%)	2207.5	1.54706e-05	0.00115317
7	IOLKBDCA_01667	Organic matter (%)	2207.5	1.54706e-05	0.00115317
7	HJGCJNDD_02184	Organic matter (%)	2207.5	1.54706e-05	0.00115317
7	HHJKIKAF_01786	Organic matter (%)	2207.5	1.54706e-05	0.00115317
7	AMIPOJOL_01971	Organic matter (%)	2207.5	1.54706e-05	0.00115317
7	CEOBEIHI_01204	Organic matter (%)	2207.5	1.54706e-05	0.00115317
7	MFBOJHGI_02899	Organic matter (%)	2207.5	1.54706e-05	0.00115317
7	MKDLBNOG_01764	Organic matter (%)	2207.5	1.54706e-05	0.00115317
7	GDCKIGAN_02833	Organic matter (%)	2207.5	1.54706e-05	0.00115317
7	MDBHAIEM_01757	Organic matter (%)	2207.5	1.54706e-05	0.00115317
8	JEIJMKMH_00575	Aluminum (mg/Kg)	4932.5	1.55805e-05	0.00116063
29	DIFGJIMJ_02733	Shrubland (%)	867.5	1.56811e-05	0.00116739
5	NBODJFBK_00115	Total carbon (%)	1636	1.57649e-05	0.00117289
6	CPLIIMFO_00428	pH	3801.5	1.58158e-05	0.00117594
30	CBHCJLMA_02619	Grassland (%)	3201	1.61622e-05	0.00120094
33	MPFAFONB_01793	Wetland (%)	2291.5	1.63108e-05	0.00121123
0	GKCKLEEP_01910	Latitude	1482.5	1.65099e-05	0.00122525
32	CDMJKMDO_01531	Pasture (%)	284	1.66853e-05	0.0012344
32	CFDAKABD_01913	Pasture (%)	284	1.66853e-05	0.0012344
0	MDOBMJGB_00764	Latitude	559.5	1.66821e-05	0.0012344
6	JFBHKJAA_01510	pH	3063	1.66558e-05	0.0012344
2	HBEDAIKH_03345	Elevation (m)	1803	1.66716e-05	0.0012344
8	DNBIHDPD_00528	Aluminum (mg/Kg)	3574	1.6928e-05	0.00125157
1	ANKLFOGK_01426	Longitude	3796	1.73261e-05	0.00127862
1	GDCKIGAN_02490	Longitude	3796	1.73261e-05	0.00127862
1	HJGCJNDD_00508	Longitude	3796	1.73261e-05	0.00127862
18	EIDHGLAO_02270	Sulfur (mg/Kg)	1671.5	1.74415e-05	0.00128633
11	LHNJGJHE_01837	Iron (mg/Kg)	4263	1.7597e-05	0.00129138
32	HHJKIKAF_00241	Pasture (%)	2202	1.75917e-05	0.00129138
32	DHOHHAJF_01642	Pasture (%)	2202	1.75917e-05	0.00129138
11	HEHHLMAC_00642	Iron (mg/Kg)	1755	1.7597e-05	0.00129138
1	LLHNOLKD_01900	Longitude	3262.5	1.7557e-05	0.00129138
32	PLIMKKAL_01757	Pasture (%)	2202	1.75917e-05	0.00129138
11	CIMJGIFP_01616	Iron (mg/Kg)	1755	1.7597e-05	0.00129138
11	FHGDBHBN_02430	Iron (mg/Kg)	1755	1.7597e-05	0.00129138
18	DFKJDOFD_01141	Sulfur (mg/Kg)	4792.5	1.76522e-05	0.00129382
18	JALFBJJC_01426	Sulfur (mg/Kg)	4792.5	1.76522e-05	0.00129382
2	FKGFGBBK_02062	Elevation (m)	1856.5	1.79938e-05	0.00131805
11	FIBCPHCL_00135	Iron (mg/Kg)	2161.5	1.80555e-05	0.00132175
25	CCMJCBMN_02027	Developed (< 20% Impervious) (%)	1277	1.80864e-05	0.00132238
25	FIBCPHCL_02456	Developed (< 20% Impervious) (%)	1277	1.80864e-05	0.00132238
7	AIAKNALP_02588	Organic matter (%)	4089	1.81806e-05	0.00132681
7	OAKJFCCO_02679	Organic matter (%)	4089	1.81806e-05	0.00132681
7	FOLLNFJL_02717	Organic matter (%)	4089	1.81806e-05	0.00132681
6	HJEAALFP_00528	pH	3058	1.82971e-05	0.00133377
11	NPEEOJMM_02287	Iron (mg/Kg)	654.5	1.82984e-05	0.00133377
9	HPPKBJOB_02673	Calcium (mg/Kg)	2144	1.83329e-05	0.00133547
32	JFLAOBAK_02691	Pasture (%)	4929	1.83553e-05	0.00133628
0	LAFGFNMJ_00889	Latitude	4376	1.83718e-05	0.00133666
13	CAAOEDFC_02795	Magnesium (mg/Kg)	3568.5	1.85999e-05	0.00135242
15	MLAJAMNE_02059	Molybdenum (mg/Kg)	961.5	1.86115e-05	0.00135244
8	DMFABGEH_02496	Aluminum (mg/Kg)	4408.5	1.94028e-05	0.00140649
8	FOLLNFJL_00481	Aluminum (mg/Kg)	4408.5	1.94028e-05	0.00140649
27	EGLNICAO_01754	Barren (%)	2913	1.93688e-05	0.00140649
8	FOLLNFJL_00482	Aluminum (mg/Kg)	4408.5	1.94028e-05	0.00140649
18	ODGBFCFM_02329	Sulfur (mg/Kg)	1492.5	1.94482e-05	0.00140806
18	JCHOBBML_01731	Sulfur (mg/Kg)	1492.5	1.94482e-05	0.00140806
33	BAIBGECD_02171	Wetland (%)	3384.5	1.94652e-05	0.00140843
11	KMEODHND_00566	Iron (mg/Kg)	1788	1.95444e-05	0.0014133
29	FPLHHLPF_02362	Shrubland (%)	2127	1.95877e-05	0.00141556
29	MFBOJHGI_02898	Shrubland (%)	2196.5	1.98713e-05	0.00142478
29	GDCKIGAN_02833	Shrubland (%)	2196.5	1.98713e-05	0.00142478
29	IOLKBDCA_01667	Shrubland (%)	2196.5	1.98713e-05	0.00142478
29	MKDLBNOG_01764	Shrubland (%)	2196.5	1.98713e-05	0.00142478
1	KEDIDFCO_01794	Longitude	3565	1.97438e-05	0.00142478
29	AMIPOJOL_01971	Shrubland (%)	2196.5	1.98713e-05	0.00142478
29	MFBOJHGI_02899	Shrubland (%)	2196.5	1.98713e-05	0.00142478
29	HHJKIKAF_01786	Shrubland (%)	2196.5	1.98713e-05	0.00142478
29	HJGCJNDD_02184	Shrubland (%)	2196.5	1.98713e-05	0.00142478
11	MNFBHDDC_00779	Iron (mg/Kg)	336.5	1.9855e-05	0.00142478
18	FPLHHLPF_01555	Sulfur (mg/Kg)	1650.5	1.98262e-05	0.00142478
29	CEOBEIHI_01204	Shrubland (%)	2196.5	1.98713e-05	0.00142478
29	MDBHAIEM_01757	Shrubland (%)	2196.5	1.98713e-05	0.00142478
29	OGHJINJO_02796	Shrubland (%)	3622	1.99501e-05	0.00142956
5	FOLLNFJL_00482	Total carbon (%)	4406	2.01458e-05	0.0014401
5	FOLLNFJL_00481	Total carbon (%)	4406	2.01458e-05	0.0014401
5	DMFABGEH_02496	Total carbon (%)	4406	2.01458e-05	0.0014401
28	JEIJMKMH_00575	Forest (%)	4914.5	2.01126e-05	0.0014401
8	LLLKGBKF_02514	Aluminum (mg/Kg)	2090.5	2.02658e-05	0.00144781
33	IGAHGJDB_01974	Wetland (%)	2910.5	2.03394e-05	0.00145219
24	DNKNHEPL_01470	Open water (%)	4900.5	2.03712e-05	0.00145359
1	NBODJFBK_00115	Longitude	1652.5	2.04583e-05	0.00145893
0	AFFFADHE_00242	Latitude	4537	2.0475e-05	0.00145924
0	OJAHBKGM_00038	Latitude	1357.5	2.05082e-05	0.00146073
7	EIDHGLAO_00059	Organic matter (%)	1284.5	2.05809e-05	0.00146502
1	BNOHFMOE_00474	Longitude	1107	2.07337e-05	0.00147502
16	GKCKLEEP_01910	Sodium (mg/Kg)	3837.5	2.07577e-05	0.00147584
8	HJEAALFP_00528	Aluminum (mg/Kg)	1009	2.08574e-05	0.00148204
33	NGGFNHNE_00484	Wetland (%)	3380.5	2.08815e-05	0.00148286
7	HEHHLMAC_02408	Organic matter (%)	4911.5	2.09807e-05	0.00148902
24	JDPPJKAP_00521	Open water (%)	2835.5	2.10909e-05	0.00149594
2	HPPKBJOB_02673	Elevation (m)	4830	2.11408e-05	0.00149858
27	GNODLNGL_00773	Barren (%)	2205.5	2.12755e-05	0.00150723
29	BOMKEPLI_00586	Shrubland (%)	1396	2.14762e-05	0.0015108
32	NGAOBHEP_00293	Pasture (%)	1626	2.15042e-05	0.0015108
8	FPLHHLPF_01555	Aluminum (mg/Kg)	1655.5	2.14445e-05	0.0015108
32	FOLLNFJL_01439	Pasture (%)	4032	2.15042e-05	0.0015108
32	EJAKIFJD_01439	Pasture (%)	1626	2.15042e-05	0.0015108
32	GNODLNGL_01160	Pasture (%)	4032	2.15042e-05	0.0015108
32	MFIIEKON_02601	Pasture (%)	1626	2.15042e-05	0.0015108
32	BGGNOFNC_01597	Pasture (%)	1626	2.15042e-05	0.0015108
32	OPAKFDLE_00909	Pasture (%)	4032	2.15042e-05	0.0015108
32	OMKCGDEO_00314	Pasture (%)	4032	2.15042e-05	0.0015108
32	CCMJCBMN_01578	Pasture (%)	4032	2.15042e-05	0.0015108
32	GINJBAGF_02113	Pasture (%)	1626	2.15042e-05	0.0015108
32	DILMPIJA_02562	Pasture (%)	1626	2.15042e-05	0.0015108
32	PNPIHBBO_00908	Pasture (%)	4032	2.15042e-05	0.0015108
7	MLAJAMNE_01525	Organic matter (%)	2190	2.17517e-05	0.00152617
29	BBMJFOJK_00898	Shrubland (%)	571.5	2.17616e-05	0.00152617
7	ONOLJHLD_02169	Organic matter (%)	2190	2.17517e-05	0.00152617
23	CCMJCBMN_02027	Wind speed (m/s)	1289	2.1921e-05	0.00153553
23	FIBCPHCL_02456	Wind speed (m/s)	1289	2.1921e-05	0.00153553
1	DNNJOAJL_01929	Longitude	1658	2.22993e-05	0.00155651
1	FHGDBHBN_01809	Longitude	1658	2.22993e-05	0.00155651
1	OHJGBFFC_02059	Longitude	1658	2.22993e-05	0.00155651
1	HLGOFHFO_01594	Longitude	1658	2.22993e-05	0.00155651
1	JFLAOBAK_01820	Longitude	1658	2.22993e-05	0.00155651
16	MFJLJOMI_03130	Sodium (mg/Kg)	3047.5	2.22611e-05	0.00155651
1	OENOBOGP_02154	Longitude	4398.5	2.25412e-05	0.00156879
1	DNBIHDPD_01305	Longitude	4398.5	2.25412e-05	0.00156879
1	DFKJDOFD_02181	Longitude	4398.5	2.25412e-05	0.00156879
1	MJIDPECN_01643	Longitude	4398.5	2.25412e-05	0.00156879
1	AEFCMLNP_01514	Longitude	4398.5	2.25412e-05	0.00156879
11	HLGJJJBE_01458	Iron (mg/Kg)	1688	2.25694e-05	0.00156982
15	GKICIIDI_02033	Molybdenum (mg/Kg)	1534	2.26943e-05	0.00157759
8	ANKLFOGK_01426	Aluminum (mg/Kg)	3779	2.29096e-05	0.0015879
8	HJGCJNDD_00508	Aluminum (mg/Kg)	3779	2.29096e-05	0.0015879
8	GDCKIGAN_02490	Aluminum (mg/Kg)	3779	2.29096e-05	0.0015879
8	JFBHKJAA_01510	Aluminum (mg/Kg)	1014	2.28899e-05	0.0015879
8	OGHJINJO_02796	Aluminum (mg/Kg)	3614	2.28749e-05	0.0015879
33	HEHHLMAC_00062	Wetland (%)	204.5	2.31629e-05	0.00159985
33	AOEEJKDB_01066	Wetland (%)	204.5	2.31629e-05	0.00159985
33	KKDINAOP_02377	Wetland (%)	204.5	2.31629e-05	0.00159985
33	HEHHLMAC_00065	Wetland (%)	204.5	2.31629e-05	0.00159985
1	MNFBHDDC_00779	Longitude	342.5	2.31314e-05	0.00159985
32	JFLAOBAK_02175	Pasture (%)	1849.5	2.31103e-05	0.00159985
33	NEBHDPHN_02215	Wetland (%)	4898	2.33278e-05	0.00161029
22	IGJEJDBM_00555	Min temperature (C)	932	2.35991e-05	0.00162808
5	EBIIBPAN_02391	Total carbon (%)	4117	2.36439e-05	0.00163022
29	HJEAALFP_00528	Shrubland (%)	1016	2.37008e-05	0.00163319
5	FPLHHLPF_01555	Total carbon (%)	1662	2.37366e-05	0.00163471
11	HLNJCPMD_03343	Iron (mg/Kg)	2217.5	2.38041e-05	0.00163841
28	EBIIBPAN_02391	Forest (%)	4116.5	2.3828e-05	0.0016391
9	FOHDGCDG_00468	Calcium (mg/Kg)	2188.5	2.38893e-05	0.00164237
2	CMOPKHDG_00629	Elevation (m)	73	2.4026e-05	0.0016508
1	PNPIHBBO_02288	Longitude	576	2.40961e-05	0.00165466
32	JEIJMKMH_00575	Pasture (%)	2219	2.42059e-05	0.00166124
28	JFBHKJAA_02679	Forest (%)	1802.5	2.43611e-05	0.00167092
32	DFKJDOFD_02181	Pasture (%)	1877.5	2.45478e-05	0.00167726
32	OENOBOGP_02154	Pasture (%)	1877.5	2.45478e-05	0.00167726
32	DNBIHDPD_01305	Pasture (%)	1877.5	2.45478e-05	0.00167726
32	MJIDPECN_01643	Pasture (%)	1877.5	2.45478e-05	0.00167726
32	ELLPFEOC_02990	Pasture (%)	4869	2.45808e-05	0.00167726
1	BLGIDMBD_00774	Longitude	206.5	2.45114e-05	0.00167726
32	AEFCMLNP_01514	Pasture (%)	1877.5	2.45478e-05	0.00167726
16	EIDHGLAO_02270	Sodium (mg/Kg)	1693.5	2.45768e-05	0.00167726
29	CNKBIEOL_02812	Shrubland (%)	2099.5	2.45688e-05	0.00167726
24	KABDFJCB_00963	Open water (%)	2175	2.47969e-05	0.00168774
24	MPJBEDPD_00130	Open water (%)	2175	2.47969e-05	0.00168774
24	NNBONEKJ_01770	Open water (%)	2175	2.47969e-05	0.00168774
24	CGLLDFMM_00619	Open water (%)	2175	2.47969e-05	0.00168774
11	GKCKLEEP_01910	Iron (mg/Kg)	3826.5	2.48055e-05	0.00168774
7	IMBPIDAD_03021	Organic matter (%)	2206	2.48614e-05	0.00169058
20	AEFCMLNP_01482	Precipitation (mm)	4802	2.48917e-05	0.00169167
22	JFBHKJAA_02679	Min temperature (C)	1805	2.49495e-05	0.00169463
1	FOHDGCDG_00468	Longitude	531.5	2.49934e-05	0.00169663
1	KGIIFMPP_02226	Longitude	1778	2.50205e-05	0.0016975
22	PMPOEHKN_02972	Min temperature (C)	3718.5	2.52539e-05	0.00171236
7	FEGIIJKD_00016	Organic matter (%)	4906.5	2.52824e-05	0.00171331
16	EBIIBPAN_02391	Sodium (mg/Kg)	4112.5	2.53481e-05	0.00171482
1	AMIPOJOL_01747	Longitude	4459	2.53416e-05	0.00171482
1	NGBCCJFK_01457	Longitude	4459	2.53416e-05	0.00171482
8	MKDLBNOG_01764	Aluminum (mg/Kg)	2185.5	2.55647e-05	0.0017189
8	MFBOJHGI_02898	Aluminum (mg/Kg)	2185.5	2.55647e-05	0.0017189
23	CBHCJLMA_02619	Wind speed (m/s)	1103	2.55678e-05	0.0017189
8	MDBHAIEM_01757	Aluminum (mg/Kg)	2185.5	2.55647e-05	0.0017189
8	MFBOJHGI_02899	Aluminum (mg/Kg)	2185.5	2.55647e-05	0.0017189
8	CEOBEIHI_01204	Aluminum (mg/Kg)	2185.5	2.55647e-05	0.0017189
8	HHJKIKAF_01786	Aluminum (mg/Kg)	2185.5	2.55647e-05	0.0017189
8	GDCKIGAN_02833	Aluminum (mg/Kg)	2185.5	2.55647e-05	0.0017189
8	HJGCJNDD_02184	Aluminum (mg/Kg)	2185.5	2.55647e-05	0.0017189
8	IOLKBDCA_01667	Aluminum (mg/Kg)	2185.5	2.55647e-05	0.0017189
8	AMIPOJOL_01971	Aluminum (mg/Kg)	2185.5	2.55647e-05	0.0017189
16	ODGAKJJE_02786	Sodium (mg/Kg)	2185	2.58546e-05	0.00173501
16	KKKBIMBO_02757	Sodium (mg/Kg)	2185	2.58546e-05	0.00173501
16	FEPKPPKO_02762	Sodium (mg/Kg)	2185	2.58546e-05	0.00173501
29	EIFJIOBN_01541	Shrubland (%)	1103	2.5866e-05	0.00173501
3	DFKJDOFD_01141	Moisture	4765.5	2.59558e-05	0.00173907
3	JALFBJJC_01426	Moisture	4765.5	2.59558e-05	0.00173907
18	EJJKNNDP_00043	Sulfur (mg/Kg)	1576	2.61784e-05	0.00175299
27	ODGAKJJE_02786	Barren (%)	2184	2.64221e-05	0.00176632
27	FEPKPPKO_02762	Barren (%)	2184	2.64221e-05	0.00176632
27	KKKBIMBO_02757	Barren (%)	2184	2.64221e-05	0.00176632
21	JEIJMKMH_00575	Max temperature (C)	4893.5	2.66172e-05	0.00177836
32	FEGIIJKD_00016	Pasture (%)	2232.5	2.69899e-05	0.00180225
24	FIBCPHCL_02648	Open water (%)	4518	2.70491e-05	0.00180518
6	KPOIBCBL_00585	pH	4386	2.71463e-05	0.00181065
1	DNBIHDPD_00528	Longitude	3546	2.72234e-05	0.0018141
8	NGAOBHEP_03019	Aluminum (mg/Kg)	3970	2.72286e-05	0.0018141
20	LECPEDNJ_02938	Precipitation (mm)	2005	2.73341e-05	0.00181909
20	HJEAALFP_02881	Precipitation (mm)	2005	2.73341e-05	0.00181909
28	KGIIFMPP_02226	Forest (%)	1784	2.7401e-05	0.00182221
1	POEOGIDB_00964	Longitude	4861.5	2.74118e-05	0.00182221
21	CBGPIFPG_02384	Max temperature (C)	4760.5	2.74747e-05	0.00182537
15	DMFABGEH_02496	Molybdenum (mg/Kg)	4384	2.77927e-05	0.00184237
15	FOLLNFJL_00482	Molybdenum (mg/Kg)	4384	2.77927e-05	0.00184237
15	FOLLNFJL_00481	Molybdenum (mg/Kg)	4384	2.77927e-05	0.00184237
5	MFIIEKON_02659	Total carbon (%)	1446.5	2.77855e-05	0.00184237
32	HBCFDKCC_00744	Pasture (%)	4891	2.78239e-05	0.0018434
5	NGAOBHEP_03019	Total carbon (%)	3968.5	2.78765e-05	0.00184586
23	CNKBIEOL_02812	Wind speed (m/s)	490.5	2.78994e-05	0.00184635
5	CIMJGIFP_01616	Total carbon (%)	1785.5	2.80284e-05	0.00184972
5	HEHHLMAC_00642	Total carbon (%)	1785.5	2.80284e-05	0.00184972
5	FHGDBHBN_02430	Total carbon (%)	1785.5	2.80284e-05	0.00184972
11	FOHDGCDG_00468	Iron (mg/Kg)	536.5	2.79731e-05	0.00184972
5	LHNJGJHE_01837	Total carbon (%)	4232.5	2.80284e-05	0.00184972
22	AEJIBKBM_02887	Min temperature (C)	1723.5	2.83463e-05	0.00186966
32	EIDHGLAO_02055	Pasture (%)	2238	2.84795e-05	0.0018774
20	HHJKIKAF_00241	Precipitation (mm)	4896.5	2.86532e-05	0.00187744
20	DHOHHAJF_01642	Precipitation (mm)	4896.5	2.86532e-05	0.00187744
18	FHGDBHBN_02430	Sulfur (mg/Kg)	1787	2.86701e-05	0.00187744
18	HEHHLMAC_00642	Sulfur (mg/Kg)	1787	2.86701e-05	0.00187744
1	LPOFGPBC_00017	Longitude	4060	2.85936e-05	0.00187744
20	PLIMKKAL_01757	Precipitation (mm)	4896.5	2.86532e-05	0.00187744
1	LEGPGPKA_00205	Longitude	4060	2.85936e-05	0.00187744
18	LHNJGJHE_01837	Sulfur (mg/Kg)	4231	2.86701e-05	0.00187744
18	CIMJGIFP_01616	Sulfur (mg/Kg)	1787	2.86701e-05	0.00187744
1	GNBNFEAB_01441	Longitude	4060	2.85936e-05	0.00187744
1	DIPAEILB_00522	Longitude	4060	2.85936e-05	0.00187744
1	FOLLNFJL_00594	Longitude	4060	2.85936e-05	0.00187744
8	CNKBIEOL_02812	Aluminum (mg/Kg)	2092.5	2.89431e-05	0.00189427
20	KKDINAOP_02377	Precipitation (mm)	213	2.90328e-05	0.00189596
20	HEHHLMAC_00065	Precipitation (mm)	213	2.90328e-05	0.00189596
20	HEHHLMAC_00062	Precipitation (mm)	213	2.90328e-05	0.00189596
20	AOEEJKDB_01066	Precipitation (mm)	213	2.90328e-05	0.00189596
8	HBEDAIKH_03345	Aluminum (mg/Kg)	1840	2.9154e-05	0.00189616
2	HJEAALFP_00084	Elevation (m)	1305	2.91798e-05	0.00189616
22	NNBONEKJ_01770	Min temperature (C)	4820.5	2.91423e-05	0.00189616
22	MPJBEDPD_00130	Min temperature (C)	4820.5	2.91423e-05	0.00189616
2	PDIBMNBE_02547	Elevation (m)	1305	2.91798e-05	0.00189616
22	KABDFJCB_00963	Min temperature (C)	4820.5	2.91423e-05	0.00189616
32	EJJKNNDP_00043	Pasture (%)	3917	2.9118e-05	0.00189616
1	KBAJOAGE_01431	Longitude	2016.5	2.91014e-05	0.00189616
22	CGLLDFMM_00619	Min temperature (C)	4820.5	2.91423e-05	0.00189616
20	HEHHLMAC_02490	Precipitation (mm)	631.5	2.92408e-05	0.00189908
1	PHGNCHDN_02494	Longitude	1625	2.94132e-05	0.00190923
32	LLLKGBKF_02514	Pasture (%)	4717	2.94458e-05	0.0019103
8	GADGDLJJ_02037	Aluminum (mg/Kg)	2233	2.95325e-05	0.00191488
33	ONOLJHLD_02040	Wetland (%)	3482	2.96761e-05	0.00192314
27	GJBJCNNK_00422	Barren (%)	1343.5	2.98254e-05	0.00193176
29	LLLKGBKF_02514	Shrubland (%)	2118	2.99223e-05	0.00193698
22	BBMJFOJK_00898	Min temperature (C)	587	3.02671e-05	0.00195823
28	CBGPIFPG_02384	Forest (%)	4754.5	3.03082e-05	0.00195982
7	OGHJINJO_02796	Organic matter (%)	3597	3.03552e-05	0.00196179
24	EBIIBPAN_02391	Open water (%)	1707.5	3.04806e-05	0.00196882
5	BAIBGECD_00102	Total carbon (%)	1980.5	3.06008e-05	0.00197551
1	IILMLOFE_01238	Longitude	260.5	3.06234e-05	0.00197589
21	APCDABKD_01811	Max temperature (C)	4620	3.0919e-05	0.00199171
21	MDCFPOLJ_00977	Max temperature (C)	4620	3.0919e-05	0.00199171
1	JNPHOLOA_02552	Longitude	2181	3.09106e-05	0.00199171
3	EBIIBPAN_02391	Moisture	4099.5	3.0951e-05	0.0019927
27	HGEKOIIP_01883	Barren (%)	2588	3.10173e-05	0.00199588
20	DIFGJIMJ_02733	Precipitation (mm)	903.5	3.11902e-05	0.00200591
22	CCMJCBMN_02027	Min temperature (C)	3478	3.13173e-05	0.00201191
22	FIBCPHCL_02456	Min temperature (C)	3478	3.13173e-05	0.00201191
21	AEJIBKBM_02887	Max temperature (C)	1719.5	3.14448e-05	0.00201901
21	MPAEIJCM_01367	Max temperature (C)	2261	3.16184e-05	0.00202905
20	HCFLHDLA_02999	Precipitation (mm)	2087.5	3.20229e-05	0.00205057
23	HCFLHDLA_02999	Wind speed (m/s)	496.5	3.20229e-05	0.00205057
23	IEALOPHJ_00855	Wind speed (m/s)	496.5	3.20229e-05	0.00205057
20	IEALOPHJ_00855	Precipitation (mm)	2087.5	3.20229e-05	0.00205057
0	ODGAKJJE_02065	Latitude	262.5	3.23119e-05	0.00206796
11	IPEHBHMA_00849	Iron (mg/Kg)	3958	3.28428e-05	0.0021008
20	DNMPKJFI_01090	Precipitation (mm)	906.5	3.30281e-05	0.00211152
21	JEIJMKMH_01691	Max temperature (C)	4404.5	3.39979e-05	0.00216201
6	FOLLNFJL_01439	pH	4002.5	3.42008e-05	0.00216201
6	EJAKIFJD_01439	pH	1655.5	3.42008e-05	0.00216201
6	DILMPIJA_02562	pH	1655.5	3.42008e-05	0.00216201
5	EIDHGLAO_02270	Total carbon (%)	1715	3.41756e-05	0.00216201
6	OGHJINJO_02796	pH	1388	3.40643e-05	0.00216201
21	EHHEGPAG_01934	Max temperature (C)	4404.5	3.39979e-05	0.00216201
21	AONDDEAF_02331	Max temperature (C)	4404.5	3.39979e-05	0.00216201
6	PNPIHBBO_00908	pH	4002.5	3.42008e-05	0.00216201
6	OPAKFDLE_00909	pH	4002.5	3.42008e-05	0.00216201
21	CBGPIFPG_01517	Max temperature (C)	4404.5	3.39979e-05	0.00216201
6	BGGNOFNC_01597	pH	1655.5	3.42008e-05	0.00216201
6	NGAOBHEP_00293	pH	1655.5	3.42008e-05	0.00216201
6	GNODLNGL_01160	pH	4002.5	3.42008e-05	0.00216201
6	OMKCGDEO_00314	pH	4002.5	3.42008e-05	0.00216201
6	CCMJCBMN_01578	pH	4002.5	3.42008e-05	0.00216201
21	PCIDBGAI_01100	Max temperature (C)	4404.5	3.39979e-05	0.00216201
6	GINJBAGF_02113	pH	1655.5	3.42008e-05	0.00216201
21	BBNIECEK_02373	Max temperature (C)	4404.5	3.39979e-05	0.00216201
21	BIOFKECB_02644	Max temperature (C)	4404.5	3.39979e-05	0.00216201
6	MFIIEKON_02601	pH	1655.5	3.42008e-05	0.00216201
32	NGAOBHEP_03019	Pasture (%)	1625	3.42692e-05	0.00216518
18	JFBHKJAA_01510	Sulfur (mg/Kg)	1036	3.42914e-05	0.00216543
23	PKHMMIOL_00366	Wind speed (m/s)	1353	3.44937e-05	0.00217705
0	KLGOGNIH_03468	Latitude	42	3.4962e-05	0.00218336
8	NBODJFBK_00115	Aluminum (mg/Kg)	1686.5	3.46522e-05	0.00218336
0	KLGOGNIH_03458	Latitude	42	3.4962e-05	0.00218336
0	HLOHCCLD_02898	Latitude	42	3.4962e-05	0.00218336
0	HCFLHDLA_02665	Latitude	42	3.4962e-05	0.00218336
0	ADDKDINA_02673	Latitude	42	3.4962e-05	0.00218336
0	HCFLHDLA_02673	Latitude	42	3.4962e-05	0.00218336
0	GEPHECIO_01523	Latitude	42	3.4962e-05	0.00218336
0	HCFLHDLA_01340	Latitude	42	3.4962e-05	0.00218336
0	CNJLMJHB_01208	Latitude	42	3.4962e-05	0.00218336
0	PGHMJKLI_02893	Latitude	42	3.4962e-05	0.00218336
0	FHKBBPAL_00411	Latitude	42	3.4962e-05	0.00218336
0	HLOHCCLD_02486	Latitude	42	3.4962e-05	0.00218336
0	KLGOGNIH_03457	Latitude	42	3.4962e-05	0.00218336
0	PGHMJKLI_02891	Latitude	42	3.4962e-05	0.00218336
0	PGHMJKLI_02892	Latitude	42	3.4962e-05	0.00218336
0	FEGIIJKD_01701	Latitude	42	3.4962e-05	0.00218336
0	FGAIBHHO_02353	Latitude	42	3.4962e-05	0.00218336
0	FEGIIJKD_01704	Latitude	42	3.4962e-05	0.00218336
0	FGAIBHHO_02675	Latitude	42	3.4962e-05	0.00218336
7	DNNJOAJL_02790	Organic matter (%)	1902.5	3.56385e-05	0.00221972
32	MEPDDACI_02658	Pasture (%)	4682	3.56564e-05	0.00221972
32	KPNBAAFF_01763	Pasture (%)	4682	3.56564e-05	0.00221972
32	PLPEDOEE_03230	Pasture (%)	4682	3.56564e-05	0.00221972
32	FOLLNFJL_01493	Pasture (%)	4682	3.56564e-05	0.00221972
32	AKJMIAAP_02697	Pasture (%)	4682	3.56564e-05	0.00221972
32	CBGPIFPG_02384	Pasture (%)	2157.5	3.56991e-05	0.00222121
33	LLLKGBKF_02514	Wetland (%)	4703.5	3.57468e-05	0.00222301
15	DFKJDOFD_01141	Molybdenum (mg/Kg)	4742	3.58794e-05	0.00222892
15	JALFBJJC_01426	Molybdenum (mg/Kg)	4742	3.58794e-05	0.00222892
2	IKPAOBJG_02392	Elevation (m)	3697.5	3.60074e-05	0.00223103
32	MFBOJHGI_00002	Pasture (%)	1080.5	3.59547e-05	0.00223103
2	JEIJMKMH_00353	Elevation (m)	1462.5	3.60074e-05	0.00223103
2	BFDODJHO_00595	Elevation (m)	3697.5	3.60074e-05	0.00223103
2	NGGFNHNE_01194	Elevation (m)	1462.5	3.60074e-05	0.00223103
32	MHEKIAHM_00579	Pasture (%)	4174	3.63829e-05	0.00225312
6	FAGCIBPD_00887	pH	2013	3.65368e-05	0.00225441
6	KFPPBNDN_00869	pH	2013	3.65368e-05	0.00225441
6	MDCFPOLJ_00925	pH	2013	3.65368e-05	0.00225441
6	LEGPGPKA_00076	pH	2013	3.65368e-05	0.00225441
6	HLGOFHFO_00254	pH	2013	3.65368e-05	0.00225441
20	IGJEJDBM_00555	Precipitation (mm)	955	3.64303e-05	0.00225441
6	GNODLNGL_00903	pH	2013	3.65368e-05	0.00225441
16	NGBCCJFK_01457	Sodium (mg/Kg)	4433	3.70308e-05	0.00228251
16	AMIPOJOL_01747	Sodium (mg/Kg)	4433	3.70308e-05	0.00228251
28	HEHHLMAC_02490	Forest (%)	642	3.70595e-05	0.0022831
7	KBAJOAGE_01431	Organic matter (%)	2033.5	3.71174e-05	0.00228547
11	MHMEBNHM_01814	Iron (mg/Kg)	1992.5	3.7176e-05	0.00228789
8	KEDIDFCO_01794	Aluminum (mg/Kg)	3527	3.73509e-05	0.00229747
28	FPLHHLPF_01555	Forest (%)	1691.5	3.74013e-05	0.00229937
21	GDCKIGAN_02490	Max temperature (C)	3747.5	3.75609e-05	0.00230343
16	GNODLNGL_01160	Sodium (mg/Kg)	1662	3.77975e-05	0.00230343
16	MFIIEKON_02601	Sodium (mg/Kg)	3996	3.77975e-05	0.00230343
32	NEBHDPHN_02215	Pasture (%)	4863	3.77172e-05	0.00230343
16	GINJBAGF_02113	Sodium (mg/Kg)	3996	3.77975e-05	0.00230343
21	HJGCJNDD_00508	Max temperature (C)	3747.5	3.75609e-05	0.00230343
16	EJAKIFJD_01439	Sodium (mg/Kg)	3996	3.77975e-05	0.00230343
16	CCMJCBMN_01578	Sodium (mg/Kg)	1662	3.77975e-05	0.00230343
16	DILMPIJA_02562	Sodium (mg/Kg)	3996	3.77975e-05	0.00230343
16	OMKCGDEO_00314	Sodium (mg/Kg)	1662	3.77975e-05	0.00230343
21	ANKLFOGK_01426	Max temperature (C)	3747.5	3.75609e-05	0.00230343
25	CAAOEDFC_02795	Developed (< 20% Impervious) (%)	1357.5	3.76605e-05	0.00230343
16	OPAKFDLE_00909	Sodium (mg/Kg)	1662	3.77975e-05	0.00230343
16	FOLLNFJL_01439	Sodium (mg/Kg)	1662	3.77975e-05	0.00230343
16	BGGNOFNC_01597	Sodium (mg/Kg)	3996	3.77975e-05	0.00230343
16	NGAOBHEP_00293	Sodium (mg/Kg)	3996	3.77975e-05	0.00230343
16	PNPIHBBO_00908	Sodium (mg/Kg)	1662	3.77975e-05	0.00230343
23	JNEEPLCN_00105	Wind speed (m/s)	1283.5	3.79557e-05	0.0023107
23	HHNHBKGA_00639	Wind speed (m/s)	1283.5	3.79557e-05	0.0023107
0	AMCDGPAB_00031	Latitude	1124.5	3.80093e-05	0.00231277
16	BGJBNKBM_01709	Sodium (mg/Kg)	1930.5	3.81467e-05	0.0023152
1	FGAIBHHO_01746	Longitude	409.5	3.81134e-05	0.0023152
24	FEPKPPKO_01708	Open water (%)	3850.5	3.8089e-05	0.0023152
32	EIDHGLAO_02270	Pasture (%)	4085.5	3.81392e-05	0.0023152
16	JNPHOLOA_02973	Sodium (mg/Kg)	1930.5	3.81467e-05	0.0023152
23	KMEODHND_00566	Wind speed (m/s)	4250.5	3.82012e-05	0.00231732
15	BAIBGECD_00102	Molybdenum (mg/Kg)	1996.5	3.82931e-05	0.00232171
32	LEGPGPKA_00366	Pasture (%)	363	3.85019e-05	0.00233198
32	BMHKFKKI_02999	Pasture (%)	363	3.85019e-05	0.00233198
22	OPEHGAHH_00055	Min temperature (C)	2729	3.87415e-05	0.0023441
22	MEPDDACI_00054	Min temperature (C)	2729	3.87415e-05	0.0023441
6	FEPKPPKO_02505	pH	2417.5	3.9031e-05	0.00236041
1	GKICIIDI_02793	Longitude	3281.5	3.90615e-05	0.00236105
29	FOEOMICK_01072	Shrubland (%)	1990	3.93208e-05	0.00237551
5	NGAOBHEP_00101	Total carbon (%)	2875.5	3.9405e-05	0.00237939
7	EMHFBLLB_00624	Organic matter (%)	2263.5	4.01309e-05	0.00242095
15	EIDHGLAO_02270	Molybdenum (mg/Kg)	1726	4.01341e-05	0.00242095
7	HHNHBKGA_00639	Organic matter (%)	3403.5	4.0452e-05	0.00243764
7	JNEEPLCN_00105	Organic matter (%)	3403.5	4.0452e-05	0.00243764
7	JAKELHHD_00863	Organic matter (%)	4874.5	4.05795e-05	0.00244409
5	MNFBHDDC_02089	Total carbon (%)	2945	4.06044e-05	0.00244434
29	EIDHGLAO_02055	Shrubland (%)	4873.5	4.10472e-05	0.00246975
22	CCBOEECK_02619	Min temperature (C)	918.5	4.14607e-05	0.00249336
6	BAIBGECD_02171	pH	3340.5	4.16032e-05	0.0024994
32	HNJAECGC_02817	Pasture (%)	1987.5	4.15947e-05	0.0024994
21	BNNLOACE_01885	Max temperature (C)	2248	4.19018e-05	0.00251352
22	BNNLOACE_01885	Min temperature (C)	2248	4.19018e-05	0.00251352
21	MDOBMJGB_00764	Max temperature (C)	2248	4.19018e-05	0.00251352
1	KLKOBNJJ_00270	Longitude	2213	4.20293e-05	0.00251861
1	MHMEBNHM_00863	Longitude	2213	4.20293e-05	0.00251861
6	JMOEIIIC_00837	pH	3576	4.28189e-05	0.00254408
6	FKGFGBBK_00232	pH	1402	4.28189e-05	0.00254408
6	GDCKIGAN_02621	pH	1402	4.28189e-05	0.00254408
6	FPKMIAFF_00326	pH	3576	4.28189e-05	0.00254408
6	FFJEODML_01299	pH	1402	4.28189e-05	0.00254408
27	FOLLNFJL_02872	Barren (%)	963	4.28021e-05	0.00254408
6	MFBOJHGI_00584	pH	1402	4.28189e-05	0.00254408
6	MJIDPECN_00682	pH	1402	4.28189e-05	0.00254408
6	IGAHGJDB_02327	pH	3576	4.28189e-05	0.00254408
6	JGNJILAH_00429	pH	1402	4.28189e-05	0.00254408
6	IJGBJJCP_00403	pH	1402	4.28189e-05	0.00254408
6	MJIDPECN_00683	pH	1402	4.28189e-05	0.00254408
6	MPFAFONB_00255	pH	1402	4.28189e-05	0.00254408
6	HHJKIKAF_00727	pH	1402	4.28189e-05	0.00254408
6	HJGCJNDD_00251	pH	1402	4.28189e-05	0.00254408
8	LLHNOLKD_01900	Aluminum (mg/Kg)	3212.5	4.25401e-05	0.00254408
6	ADAMKFMA_00256	pH	1402	4.28189e-05	0.00254408
25	PKHMMIOL_00366	Developed (< 20% Impervious) (%)	1365.5	4.29578e-05	0.00255105
29	CBHCJLMA_02619	Shrubland (%)	3146	4.32706e-05	0.00256834
[truncated: 3,794 more rows]

## Sheet: Table S4
Supplemental Table S4. List of biotic-linked genes, arranged in ascending order of P-values.
	Gene	OTUs	U-value	P-value	FDR-adjusted P-value
27	BNOHFMOE_00474	[Thermi]	914.5	2.64219e-13	2.03252e-08
27	JFBHKJAA_02779	[Thermi]	1303	4.09766e-13	2.03252e-08
25	FJELCADD_00778	WS2	427.5	1.67898e-11	4.89888e-08
25	KNLDKFEK_01062	WS2	427.5	1.67898e-11	4.89888e-08
25	LKAJBACL_02829	WS2	427.5	1.67898e-11	4.89888e-08
1	NNBONEKJ_01770	Acidobacteria	1537	1.37684e-11	4.89888e-08
25	ICBFDHLF_01920	WS2	427.5	1.67898e-11	4.89888e-08
25	KNLDKFEK_01059	WS2	427.5	1.67898e-11	4.89888e-08
25	PDIBMNBE_02213	WS2	427.5	1.67898e-11	4.89888e-08
25	DNBIHDPD_01529	WS2	427.5	1.67898e-11	4.89888e-08
25	ICBFDHLF_01919	WS2	427.5	1.67898e-11	4.89888e-08
25	KNLDKFEK_01061	WS2	427.5	1.67898e-11	4.89888e-08
25	ICBFDHLF_01922	WS2	427.5	1.67898e-11	4.89888e-08
25	ICBFDHLF_01886	WS2	427.5	1.67898e-11	4.89888e-08
25	PDIBMNBE_00052	WS2	427.5	1.67898e-11	4.89888e-08
25	KNLDKFEK_01060	WS2	427.5	1.67898e-11	4.89888e-08
19	FAGCIBPD_00543	Planctomycetes	6106.5	3.08037e-12	4.89888e-08
25	PLIMKKAL_00566	WS2	427.5	1.67898e-11	4.89888e-08
1	MPJBEDPD_00130	Acidobacteria	1537	1.37684e-11	4.89888e-08
25	KNLDKFEK_01063	WS2	427.5	1.67898e-11	4.89888e-08
25	KNLDKFEK_01069	WS2	427.5	1.67898e-11	4.89888e-08
19	HCACAKHD_00644	Planctomycetes	6106.5	3.08037e-12	4.89888e-08
16	JODBPJIP_01353	GAL15	338.5	8.95736e-12	4.89888e-08
25	KNLDKFEK_01066	WS2	427.5	1.67898e-11	4.89888e-08
19	EPFABEMP_00845	Planctomycetes	6106.5	3.08037e-12	4.89888e-08
25	KNLDKFEK_01065	WS2	427.5	1.67898e-11	4.89888e-08
25	KNLDKFEK_01039	WS2	427.5	1.67898e-11	4.89888e-08
1	CGLLDFMM_00619	Acidobacteria	1537	1.37684e-11	4.89888e-08
25	KNLDKFEK_01064	WS2	427.5	1.67898e-11	4.89888e-08
1	KABDFJCB_00963	Acidobacteria	1537	1.37684e-11	4.89888e-08
27	MLBIJOFO_01662	[Thermi]	342	3.23501e-12	4.89888e-08
25	BCECHOJJ_03272	WS2	427.5	1.67898e-11	4.89888e-08
25	EJAKIFJD_00461	WS2	427.5	1.67898e-11	4.89888e-08
4	NMOHLEIL_00969	BHI80-139	340	5.80774e-12	4.89888e-08
19	MPJBEDPD_00130	Planctomycetes	6027	2.07919e-11	5.428e-08
19	NNBONEKJ_01770	Planctomycetes	6027	2.07919e-11	5.428e-08
19	CGLLDFMM_00619	Planctomycetes	6027	2.07919e-11	5.428e-08
19	KABDFJCB_00963	Planctomycetes	6027	2.07919e-11	5.428e-08
24	EPFABEMP_00845	WPS-2	5668	6.78994e-11	1.6429e-07
24	HCACAKHD_00644	WPS-2	5668	6.78994e-11	1.6429e-07
24	FAGCIBPD_00543	WPS-2	5668	6.78994e-11	1.6429e-07
19	MJPMOEHN_00895	Planctomycetes	1559	9.14095e-11	2.11183e-07
19	EMHFBLLB_00624	Planctomycetes	1654	9.15373e-11	2.11183e-07
19	BIOFKECB_02644	Planctomycetes	5446.5	1.67151e-10	3.25138e-07
27	KPNBAAFF_01118	[Thermi]	668	1.58197e-10	3.25138e-07
19	JEIJMKMH_01691	Planctomycetes	5446.5	1.67151e-10	3.25138e-07
19	BBNIECEK_02373	Planctomycetes	5446.5	1.67151e-10	3.25138e-07
19	EHHEGPAG_01934	Planctomycetes	5446.5	1.67151e-10	3.25138e-07
19	CBGPIFPG_01517	Planctomycetes	5446.5	1.67151e-10	3.25138e-07
19	AONDDEAF_02331	Planctomycetes	5446.5	1.67151e-10	3.25138e-07
19	PCIDBGAI_01100	Planctomycetes	5446.5	1.67151e-10	3.25138e-07
24	EMHFBLLB_00624	WPS-2	1996	3.0451e-10	5.80936e-07
24	MJPMOEHN_00895	WPS-2	1899.5	3.3653e-10	6.29909e-07
24	GKICIIDI_02793	WPS-2	3967.5	4.4458e-10	8.16744e-07
19	HBCFDKCC_00744	Planctomycetes	1749.5	5.82193e-10	1.05011e-06
24	HLGJJJBE_01458	WPS-2	1544.5	9.11625e-10	1.61494e-06
19	NEBHDPHN_02215	Planctomycetes	1784.5	1.1714e-09	2.03873e-06
19	JFBHKJAA_02679	Planctomycetes	1335.5	1.20306e-09	2.05773e-06
19	JAKELHHD_00863	Planctomycetes	5860	1.33667e-09	2.24752e-06
19	MDCFPOLJ_00977	Planctomycetes	5591	1.40175e-09	2.27966e-06
19	APCDABKD_01811	Planctomycetes	5591	1.40175e-09	2.27966e-06
19	NGAOBHEP_03019	Planctomycetes	4905.5	1.52265e-09	2.43634e-06
18	HCACAKHD_00644	Nitrospirae	1781.5	1.84218e-09	2.81156e-06
18	EPFABEMP_00845	Nitrospirae	1781.5	1.84218e-09	2.81156e-06
18	FAGCIBPD_00543	Nitrospirae	1781.5	1.84218e-09	2.81156e-06
25	OJAHBKGM_03041	WS2	911	1.93844e-09	2.91366e-06
19	FOLLNFJL_00481	Planctomycetes	5317	2.23047e-09	3.20683e-06
24	JAKELHHD_00863	WPS-2	5566	2.22099e-09	3.20683e-06
19	DMFABGEH_02496	Planctomycetes	5317	2.23047e-09	3.20683e-06
18	MDCFPOLJ_00977	Nitrospirae	1674.5	2.39413e-09	3.34517e-06
18	APCDABKD_01811	Nitrospirae	1674.5	2.39413e-09	3.34517e-06
24	CIMJGIFP_01616	WPS-2	1643.5	2.65426e-09	3.60703e-06
24	FHGDBHBN_02430	WPS-2	1643.5	2.65426e-09	3.60703e-06
19	NBODJFBK_00115	Planctomycetes	1327.5	2.92533e-09	3.8694e-06
19	IMBPIDAD_03021	Planctomycetes	1823	2.92102e-09	3.8694e-06
19	EJAKIFJD_01439	Planctomycetes	4919.5	3.10734e-09	4.05605e-06
19	KMEODHND_00566	Planctomycetes	1433	3.15702e-09	4.06738e-06
24	APCDABKD_01811	WPS-2	5286.5	3.50923e-09	4.40671e-06
24	MDCFPOLJ_00977	WPS-2	5286.5	3.50923e-09	4.40671e-06
27	GDCKIGAN_02651	[Thermi]	750.5	4.37916e-09	4.50981e-06
27	MFBOJHGI_00132	[Thermi]	750.5	4.37916e-09	4.50981e-06
19	EJJKNNDP_00043	Planctomycetes	1287.5	3.94478e-09	4.50981e-06
25	CLMFJCFD_00431	WS2	173	4.50053e-09	4.50981e-06
25	PLIMKKAL_00560	WS2	173	4.50053e-09	4.50981e-06
25	CAAOEDFC_02672	WS2	173	4.50053e-09	4.50981e-06
25	KNLDKFEK_01232	WS2	173	4.50053e-09	4.50981e-06
25	KNLDKFEK_01231	WS2	173	4.50053e-09	4.50981e-06
19	FHGDBHBN_02430	Planctomycetes	1421	4.03291e-09	4.50981e-06
18	MJPMOEHN_00895	Nitrospirae	5627	4.03976e-09	4.50981e-06
19	CIMJGIFP_01616	Planctomycetes	1421	4.03291e-09	4.50981e-06
25	AGIIPMEF_00360	WS2	173	4.50053e-09	4.50981e-06
24	LHNJGJHE_01837	WPS-2	4887	4.06148e-09	4.50981e-06
25	KNLDKFEK_01029	WS2	173	4.50053e-09	4.50981e-06
25	KNLDKFEK_01046	WS2	173	4.50053e-09	4.50981e-06
25	KNLDKFEK_00220	WS2	173	4.50053e-09	4.50981e-06
25	KNLDKFEK_01051	WS2	173	4.50053e-09	4.50981e-06
25	KNLDKFEK_01030	WS2	173	4.50053e-09	4.50981e-06
24	HEHHLMAC_00642	WPS-2	1713	4.06148e-09	4.50981e-06
25	KNLDKFEK_01048	WS2	173	4.50053e-09	4.50981e-06
19	LPOFGPBC_00017	Planctomycetes	4933	6.10396e-09	5.82248e-06
19	DIPAEILB_00522	Planctomycetes	4933	6.10396e-09	5.82248e-06
19	GNBNFEAB_01441	Planctomycetes	4933	6.10396e-09	5.82248e-06
19	FOLLNFJL_00594	Planctomycetes	4933	6.10396e-09	5.82248e-06
19	LEGPGPKA_00205	Planctomycetes	4933	6.10396e-09	5.82248e-06
19	AIAKNALP_02588	Planctomycetes	4977.5	6.29138e-09	5.83299e-06
19	OAKJFCCO_02679	Planctomycetes	4977.5	6.29138e-09	5.83299e-06
19	FOLLNFJL_02717	Planctomycetes	4977.5	6.29138e-09	5.83299e-06
24	KMEODHND_00566	WPS-2	1710	6.65048e-09	6.10883e-06
19	MLAJAMNE_01525	Planctomycetes	1869	7.35185e-09	6.6303e-06
19	ONOLJHLD_02169	Planctomycetes	1869	7.35185e-09	6.6303e-06
27	LMIBJEJP_02665	[Thermi]	746.5	7.80655e-09	6.91465e-06
27	KGIIFMPP_01985	[Thermi]	746.5	7.80655e-09	6.91465e-06
19	HEHHLMAC_00642	Planctomycetes	1506	8.16804e-09	6.9771e-06
25	FJELCADD_00781	WS2	509	8.40144e-09	6.9771e-06
25	FJELCADD_00780	WS2	509	8.40144e-09	6.9771e-06
25	EBIIBPAN_00752	WS2	509	8.40144e-09	6.9771e-06
19	EBIIBPAN_02391	Planctomycetes	5007	8.4397e-09	6.9771e-06
19	LHNJGJHE_01837	Planctomycetes	5094	8.16804e-09	6.9771e-06
19	FIBCPHCL_02648	Planctomycetes	1596	8.29926e-09	6.9771e-06
25	KNLDKFEK_01068	WS2	509	8.40144e-09	6.9771e-06
19	FIBCPHCL_00135	Planctomycetes	1832.5	8.8624e-09	7.26599e-06
19	HHJKIKAF_00241	Planctomycetes	5751.5	9.3098e-09	7.44814e-06
19	PLIMKKAL_01757	Planctomycetes	5751.5	9.3098e-09	7.44814e-06
19	DHOHHAJF_01642	Planctomycetes	5751.5	9.3098e-09	7.44814e-06
18	LHNJGJHE_01837	Nitrospirae	1523	1.10383e-08	8.62238e-06
19	DILMPIJA_02562	Planctomycetes	4949	1.09212e-08	8.62238e-06
18	HEHHLMAC_00642	Nitrospirae	5077	1.10383e-08	8.62238e-06
19	FOLLNFJL_00482	Planctomycetes	5267	1.12618e-08	8.72823e-06
25	IIIDKDOF_00878	WS2	170.5	1.24696e-08	9.23157e-06
25	HFKDOMHI_02720	WS2	170.5	1.24696e-08	9.23157e-06
25	HMGILKPC_03074	WS2	170.5	1.24696e-08	9.23157e-06
19	LLLKGBKF_02514	Planctomycetes	1762.5	1.23682e-08	9.23157e-06
25	HFKDOMHI_02721	WS2	170.5	1.24696e-08	9.23157e-06
25	IIIDKDOF_02966	WS2	170.5	1.24696e-08	9.23157e-06
19	MFIIEKON_02659	Planctomycetes	1228.5	1.30345e-08	9.57831e-06
18	GKICIIDI_02793	Nitrospirae	965.5	1.39645e-08	1.01863e-05
19	FKGFGBBK_00232	Planctomycetes	4285	1.79488e-08	1.05988e-05
19	FPKMIAFF_00326	Planctomycetes	1115	1.79488e-08	1.05988e-05
19	JMOEIIIC_00837	Planctomycetes	1115	1.79488e-08	1.05988e-05
18	KMEODHND_00566	Nitrospirae	5012	1.7075e-08	1.05988e-05
19	CCMJCBMN_01578	Planctomycetes	1445.5	1.7514e-08	1.05988e-05
19	FOLLNFJL_01439	Planctomycetes	1445.5	1.7514e-08	1.05988e-05
19	ODGBFCFM_02329	Planctomycetes	1334	1.75794e-08	1.05988e-05
19	ADAMKFMA_00256	Planctomycetes	4285	1.79488e-08	1.05988e-05
19	MJIDPECN_00682	Planctomycetes	4285	1.79488e-08	1.05988e-05
19	IJGBJJCP_00403	Planctomycetes	4285	1.79488e-08	1.05988e-05
19	NGAOBHEP_00293	Planctomycetes	4878.5	1.7514e-08	1.05988e-05
19	GDCKIGAN_02621	Planctomycetes	4285	1.79488e-08	1.05988e-05
19	FFJEODML_01299	Planctomycetes	4285	1.79488e-08	1.05988e-05
19	MPFAFONB_00255	Planctomycetes	4285	1.79488e-08	1.05988e-05
19	JFLAOBAK_02175	Planctomycetes	5175.5	1.61438e-08	1.05988e-05
19	BGGNOFNC_01597	Planctomycetes	4878.5	1.7514e-08	1.05988e-05
19	MJIDPECN_00683	Planctomycetes	4285	1.79488e-08	1.05988e-05
19	OPAKFDLE_00909	Planctomycetes	1445.5	1.7514e-08	1.05988e-05
19	IGAHGJDB_02327	Planctomycetes	1115	1.79488e-08	1.05988e-05
19	GNODLNGL_01160	Planctomycetes	1445.5	1.7514e-08	1.05988e-05
19	GINJBAGF_02113	Planctomycetes	4878.5	1.7514e-08	1.05988e-05
19	IPEHBHMA_01675	Planctomycetes	3678	1.60765e-08	1.05988e-05
19	IELLNHHP_00004	Planctomycetes	3678	1.60765e-08	1.05988e-05
19	HHJKIKAF_00727	Planctomycetes	4285	1.79488e-08	1.05988e-05
19	JCHOBBML_01731	Planctomycetes	1334	1.75794e-08	1.05988e-05
19	MFBOJHGI_00584	Planctomycetes	4285	1.79488e-08	1.05988e-05
19	JGNJILAH_00429	Planctomycetes	4285	1.79488e-08	1.05988e-05
19	HBEDAIKH_00009	Planctomycetes	3678	1.60765e-08	1.05988e-05
19	PNPIHBBO_00908	Planctomycetes	1445.5	1.7514e-08	1.05988e-05
19	OMKCGDEO_00314	Planctomycetes	1445.5	1.7514e-08	1.05988e-05
19	MFIIEKON_02601	Planctomycetes	4878.5	1.7514e-08	1.05988e-05
19	LPLFHCKM_03231	Planctomycetes	3678	1.60765e-08	1.05988e-05
18	CIMJGIFP_01616	Nitrospirae	4965	1.83771e-08	1.06613e-05
18	FHGDBHBN_02430	Nitrospirae	4965	1.83771e-08	1.06613e-05
24	FIBCPHCL_00135	WPS-2	2121	1.8219e-08	1.06613e-05
25	FHOMCAAH_02442	WS2	987.5	1.931e-08	1.11374e-05
19	GKICIIDI_02793	Planctomycetes	4018	2.21219e-08	1.26854e-05
19	FPLHHLPF_01555	Planctomycetes	1488	2.37919e-08	1.35647e-05
24	BBNIECEK_02373	WPS-2	4953.5	2.49217e-08	1.36593e-05
24	JEIJMKMH_01691	WPS-2	4953.5	2.49217e-08	1.36593e-05
24	AONDDEAF_02331	WPS-2	4953.5	2.49217e-08	1.36593e-05
24	CBGPIFPG_01517	WPS-2	4953.5	2.49217e-08	1.36593e-05
24	BIOFKECB_02644	WPS-2	4953.5	2.49217e-08	1.36593e-05
24	EHHEGPAG_01934	WPS-2	4953.5	2.49217e-08	1.36593e-05
24	PCIDBGAI_01100	WPS-2	4953.5	2.49217e-08	1.36593e-05
19	DNBIHDPD_00528	Planctomycetes	4206	2.54352e-08	1.38641e-05
19	JFBHKJAA_01510	Planctomycetes	884	2.63959e-08	1.43092e-05
19	EIDHGLAO_02270	Planctomycetes	1520	2.67718e-08	1.44341e-05
18	EMHFBLLB_00624	Nitrospirae	5678	3.12291e-08	1.67462e-05
1	FOLLNFJL_00481	Acidobacteria	1671	3.28503e-08	1.74272e-05
1	DMFABGEH_02496	Acidobacteria	1671	3.28503e-08	1.74272e-05
24	FIBCPHCL_02648	WPS-2	1905	3.37022e-08	1.7784e-05
4	HDBPLEPD_00528	BHI80-139	421.5	3.413e-08	1.78259e-05
19	HHNHBKGA_00639	Planctomycetes	4128	3.43871e-08	1.78259e-05
19	JNEEPLCN_00105	Planctomycetes	4128	3.43871e-08	1.78259e-05
19	FEPKPPKO_01708	Planctomycetes	1398	3.45004e-08	1.78259e-05
1	GKICIIDI_02793	Acidobacteria	1020	4.52535e-08	2.32118e-05
1	FOLLNFJL_00482	Acidobacteria	1710	4.53923e-08	2.32118e-05
19	HBEDAIKH_03345	Planctomycetes	1575	4.64266e-08	2.3619e-05
19	ANKPIPCM_01264	Planctomycetes	1129	4.78525e-08	2.42202e-05
1	BBNIECEK_02373	Acidobacteria	1698.5	5.36649e-08	2.62255e-05
1	JEIJMKMH_01691	Acidobacteria	1698.5	5.36649e-08	2.62255e-05
1	CBGPIFPG_01517	Acidobacteria	1698.5	5.36649e-08	2.62255e-05
1	PCIDBGAI_01100	Acidobacteria	1698.5	5.36649e-08	2.62255e-05
1	EHHEGPAG_01934	Acidobacteria	1698.5	5.36649e-08	2.62255e-05
1	AONDDEAF_02331	Acidobacteria	1698.5	5.36649e-08	2.62255e-05
1	BIOFKECB_02644	Acidobacteria	1698.5	5.36649e-08	2.62255e-05
19	MALBGPPL_02293	Planctomycetes	4770.5	5.52104e-08	2.67175e-05
19	MJIDPECN_00826	Planctomycetes	4770.5	5.52104e-08	2.67175e-05
0	FAGCIBPD_00543	AD3	5391.5	5.61251e-08	2.67684e-05
0	EPFABEMP_00845	AD3	5391.5	5.61251e-08	2.67684e-05
0	HCACAKHD_00644	AD3	5391.5	5.61251e-08	2.67684e-05
26	HCACAKHD_00644	WS3	2001.5	6.56125e-08	3.08485e-05
26	EPFABEMP_00845	WS3	2001.5	6.56125e-08	3.08485e-05
26	FAGCIBPD_00543	WS3	2001.5	6.56125e-08	3.08485e-05
1	FAGCIBPD_00543	Acidobacteria	1984.5	6.74345e-08	3.12606e-05
1	EPFABEMP_00845	Acidobacteria	1984.5	6.74345e-08	3.12606e-05
1	HCACAKHD_00644	Acidobacteria	1984.5	6.74345e-08	3.12606e-05
19	MHEKIAHM_00579	Planctomycetes	1620.5	6.77987e-08	3.12833e-05
19	NGBCCJFK_01457	Planctomycetes	5231.5	7.0039e-08	3.19312e-05
26	MPAEIJCM_01389	WS3	1792.5	7.01685e-08	3.19312e-05
19	AMIPOJOL_01747	Planctomycetes	5231.5	7.0039e-08	3.19312e-05
27	PHGNCHDN_02494	[Thermi]	1287	8.09921e-08	3.66883e-05
1	OAKJFCCO_02679	Acidobacteria	1560.5	9.03365e-08	4.03682e-05
1	FOLLNFJL_02717	Acidobacteria	1560.5	9.03365e-08	4.03682e-05
1	AIAKNALP_02588	Acidobacteria	1560.5	9.03365e-08	4.03682e-05
1	GDCKIGAN_02490	Acidobacteria	1301	1.00558e-07	4.43366e-05
1	ANKLFOGK_01426	Acidobacteria	1301	1.00558e-07	4.43366e-05
1	HJGCJNDD_00508	Acidobacteria	1301	1.00558e-07	4.43366e-05
24	GKCKLEEP_01910	WPS-2	4275	1.07202e-07	4.70569e-05
19	HJGCJNDD_00251	Planctomycetes	4254	1.1113e-07	4.85663e-05
24	MPAEIJCM_01389	WPS-2	4978	1.12245e-07	4.88383e-05
1	LHNJGJHE_01837	Acidobacteria	1650	1.14487e-07	4.93808e-05
1	HEHHLMAC_00642	Acidobacteria	4950	1.14487e-07	4.93808e-05
18	HHNHBKGA_00639	Nitrospirae	1141	1.20421e-07	5.14926e-05
18	JNEEPLCN_00105	Nitrospirae	1141	1.20421e-07	5.14926e-05
1	MJPMOEHN_00895	Acidobacteria	5431	1.26962e-07	5.40564e-05
18	MPJBEDPD_00130	Nitrospirae	2033	1.31757e-07	5.4967e-05
18	KABDFJCB_00963	Nitrospirae	2033	1.31757e-07	5.4967e-05
18	CGLLDFMM_00619	Nitrospirae	2033	1.31757e-07	5.4967e-05
18	MFIIEKON_02659	Nitrospirae	4415.5	1.31871e-07	5.4967e-05
18	NNBONEKJ_01770	Nitrospirae	2033	1.31757e-07	5.4967e-05
19	DFKJDOFD_01141	Planctomycetes	5460	1.47957e-07	6.1158e-05
19	JALFBJJC_01426	Planctomycetes	5460	1.47957e-07	6.1158e-05
1	MFIIEKON_02659	Acidobacteria	4407.5	1.55988e-07	6.42102e-05
24	ANKPIPCM_01264	WPS-2	1386.5	1.68194e-07	6.89484e-05
18	FOLLNFJL_00481	Nitrospirae	1769	1.79397e-07	7.20523e-05
24	HJGCJNDD_00508	WPS-2	4144.5	1.7795e-07	7.20523e-05
24	GDCKIGAN_02490	WPS-2	4144.5	1.7795e-07	7.20523e-05
24	ANKLFOGK_01426	WPS-2	4144.5	1.7795e-07	7.20523e-05
18	DMFABGEH_02496	Nitrospirae	1769	1.79397e-07	7.20523e-05
19	FHGDBHBN_01067	Planctomycetes	1162.5	1.8715e-07	7.48629e-05
18	ANKPIPCM_01264	Nitrospirae	4104	1.9104e-07	7.61123e-05
18	FOLLNFJL_00482	Nitrospirae	1800	2.11598e-07	8.39654e-05
20	ECLMPNAP_01225	Proteobacteria	1714	2.2889e-07	9.02654e-05
18	JAKELHHD_00863	Nitrospirae	2095	2.29294e-07	9.02654e-05
19	HJGCJNDD_00508	Planctomycetes	4320	2.82031e-07	0.00010972
19	GDCKIGAN_02490	Planctomycetes	4320	2.82031e-07	0.00010972
19	ANKLFOGK_01426	Planctomycetes	4320	2.82031e-07	0.00010972
26	HLGJJJBE_01458	WS3	4709.5	2.84974e-07	0.000110419
1	PLIMKKAL_01757	Acidobacteria	2107.5	2.88279e-07	0.000110419
1	DHOHHAJF_01642	Acidobacteria	2107.5	2.88279e-07	0.000110419
1	HHJKIKAF_00241	Acidobacteria	2107.5	2.88279e-07	0.000110419
1	FHGDBHBN_02430	Acidobacteria	4813	2.90638e-07	0.000110469
1	CIMJGIFP_01616	Acidobacteria	4813	2.90638e-07	0.000110469
19	NMKAKDLN_00474	Planctomycetes	1963	2.9547e-07	0.000111877
24	OGHJINJO_02796	WPS-2	3950.5	3.00312e-07	0.000113278
19	HEHHLMAC_02408	Planctomycetes	5541	3.02561e-07	0.000113694
19	CKJIAAAO_02991	Planctomycetes	4719	3.20185e-07	0.0001194
1	MDCFPOLJ_00977	Acidobacteria	1953	3.2256e-07	0.0001194
24	GNODLNGL_00773	WPS-2	2313.5	3.19423e-07	0.0001194
1	APCDABKD_01811	Acidobacteria	1953	3.2256e-07	0.0001194
1	OGHJINJO_02796	Acidobacteria	1262	3.25051e-07	0.000119805
20	ANKPIPCM_01264	Proteobacteria	1227	3.26069e-07	0.000119805
19	IOLKBDCA_00596	Planctomycetes	4010.5	3.53868e-07	0.000126733
19	HHJKIKAF_02324	Planctomycetes	4010.5	3.53868e-07	0.000126733
1	KMEODHND_00566	Acidobacteria	4845	3.46545e-07	0.000126733
19	NHOKACKK_01226	Planctomycetes	4010.5	3.53868e-07	0.000126733
19	ACOMHMIA_00383	Planctomycetes	4010.5	3.53868e-07	0.000126733
19	HJEAALFP_00528	Planctomycetes	967.5	3.47596e-07	0.000126733
19	OJAHBKGM_02854	Planctomycetes	4010.5	3.53868e-07	0.000126733
20	FFFANNHI_01275	Proteobacteria	2030	3.64169e-07	0.000129953
1	ANKPIPCM_01264	Acidobacteria	4069	3.79357e-07	0.000134888
19	MCHAJCLP_00136	Planctomycetes	1698	4.03876e-07	0.000143093
24	HHNHBKGA_00639	WPS-2	3816.5	4.11869e-07	0.00014489
24	JNEEPLCN_00105	WPS-2	3816.5	4.11869e-07	0.00014489
20	JNPHOLOA_02973	Proteobacteria	1796.5	4.20749e-07	0.000146456
20	BGJBNKBM_01709	Proteobacteria	1796.5	4.20749e-07	0.000146456
26	GNODLNGL_00773	WS3	5462.5	4.19152e-07	0.000146456
27	CMLNBKPA_00774	[Thermi]	174	4.57073e-07	0.000153746
16	OKLGGLFL_01472	GAL15	174	4.5719e-07	0.000153746
27	CMLNBKPA_01428	[Thermi]	174	4.57073e-07	0.000153746
27	CMLNBKPA_01429	[Thermi]	174	4.57073e-07	0.000153746
16	FPIOINCO_02269	GAL15	174	4.5719e-07	0.000153746
27	GDPIAAPP_01332	[Thermi]	174	4.57073e-07	0.000153746
27	GIMBDEMO_00406	[Thermi]	174	4.57073e-07	0.000153746
16	FADIBOIK_01768	GAL15	174	4.5719e-07	0.000153746
16	FADIBOIK_01770	GAL15	174	4.5719e-07	0.000153746
19	KEDIDFCO_01794	Planctomycetes	4121	4.46693e-07	0.000153746
19	MFMJPKLF_02414	Planctomycetes	4053.5	5.07494e-07	0.000170086
25	PDIBMNBE_02241	WS2	1137.5	5.55391e-07	0.000182538
27	OENOBOGP_00002	[Thermi]	906.5	5.49964e-07	0.000182538
20	KGIIFMPP_02226	Proteobacteria	1691	5.55687e-07	0.000182538
25	LKAJBACL_02799	WS2	1137.5	5.55391e-07	0.000182538
1	EJJKNNDP_00043	Acidobacteria	4545.5	5.53243e-07	0.000182538
25	HOLOFCOI_00273	WS2	1137.5	5.55391e-07	0.000182538
26	KMEODHND_00566	WS3	4798	5.85016e-07	0.000191538
18	GDCKIGAN_02490	Nitrospirae	1400	6.1724e-07	0.000196279
18	HJGCJNDD_00508	Nitrospirae	1400	6.1724e-07	0.000196279
4	BAIBGECD_01864	BHI80-139	173	6.19282e-07	0.000196279
4	BAIBGECD_02064	BHI80-139	173	6.19282e-07	0.000196279
4	BAIBGECD_02768	BHI80-139	173	6.19282e-07	0.000196279
4	NHIHHFLC_01974	BHI80-139	173	6.19282e-07	0.000196279
18	ANKLFOGK_01426	Nitrospirae	1400	6.1724e-07	0.000196279
4	BAIBGECD_01276	BHI80-139	173	6.19282e-07	0.000196279
27	BNEPNCDG_02979	[Thermi]	173	6.18972e-07	0.000196279
4	BAIBGECD_03038	BHI80-139	173	6.19282e-07	0.000196279
0	MJPMOEHN_00895	AD3	2233.5	6.21402e-07	0.000196323
19	AGIIPMEF_02247	Planctomycetes	4276	6.27466e-07	0.000196985
19	KMKOCMEF_03134	Planctomycetes	4276	6.27466e-07	0.000196985
19	DFKJDOFD_02181	Planctomycetes	5034	6.42256e-07	0.000198487
19	DNBIHDPD_01305	Planctomycetes	5034	6.42256e-07	0.000198487
19	AEFCMLNP_01514	Planctomycetes	5034	6.42256e-07	0.000198487
19	MJIDPECN_01643	Planctomycetes	5034	6.42256e-07	0.000198487
19	OENOBOGP_02154	Planctomycetes	5034	6.42256e-07	0.000198487
26	EMHFBLLB_00624	WS3	5475	6.48023e-07	0.000199647
24	KABDFJCB_00963	WPS-2	5228	6.88335e-07	0.000208824
24	MPJBEDPD_00130	WPS-2	5228	6.88335e-07	0.000208824
16	CMOPKHDG_00629	GAL15	904.5	6.83919e-07	0.000208824
24	CGLLDFMM_00619	WPS-2	5228	6.88335e-07	0.000208824
24	NNBONEKJ_01770	WPS-2	5228	6.88335e-07	0.000208824
16	OJIJIICG_00316	GAL15	172.5	7.19591e-07	0.000217641
24	OJAHBKGM_02854	WPS-2	3788	7.63702e-07	0.000227514
24	ACOMHMIA_00383	WPS-2	3788	7.63702e-07	0.000227514
24	HHJKIKAF_02324	WPS-2	3788	7.63702e-07	0.000227514
24	NHOKACKK_01226	WPS-2	3788	7.63702e-07	0.000227514
24	IOLKBDCA_00596	WPS-2	3788	7.63702e-07	0.000227514
26	MDCFPOLJ_00977	WS3	2024	7.69319e-07	0.00022782
26	APCDABKD_01811	WS3	2024	7.69319e-07	0.00022782
4	CMLNBKPA_00774	BHI80-139	172	8.35874e-07	0.000243888
4	CMLNBKPA_01428	BHI80-139	172	8.35874e-07	0.000243888
4	GDPIAAPP_01332	BHI80-139	172	8.35874e-07	0.000243888
4	GIMBDEMO_00406	BHI80-139	172	8.35874e-07	0.000243888
4	CMLNBKPA_01429	BHI80-139	172	8.35874e-07	0.000243888
26	FPLHHLPF_02362	WS3	5295.5	8.54989e-07	0.000248734
18	OGHJINJO_02796	Nitrospirae	1316	8.67426e-07	0.000251614
1	DILMPIJA_02562	Acidobacteria	1693	8.99131e-07	0.000260051
1	FPLHHLPF_01555	Acidobacteria	4701	9.29574e-07	0.000262962
18	FFJEODML_01299	Nitrospirae	1321	9.49758e-07	0.000262962
18	ADAMKFMA_00256	Nitrospirae	1321	9.49758e-07	0.000262962
18	MJIDPECN_00682	Nitrospirae	1321	9.49758e-07	0.000262962
18	JGNJILAH_00429	Nitrospirae	1321	9.49758e-07	0.000262962
18	FPKMIAFF_00326	Nitrospirae	4079	9.49758e-07	0.000262962
18	MFBOJHGI_00584	Nitrospirae	1321	9.49758e-07	0.000262962
18	IJGBJJCP_00403	Nitrospirae	1321	9.49758e-07	0.000262962
18	JMOEIIIC_00837	Nitrospirae	4079	9.49758e-07	0.000262962
18	GDCKIGAN_02621	Nitrospirae	1321	9.49758e-07	0.000262962
18	HHJKIKAF_00727	Nitrospirae	1321	9.49758e-07	0.000262962
18	MPFAFONB_00255	Nitrospirae	1321	9.49758e-07	0.000262962
18	FKGFGBBK_00232	Nitrospirae	1321	9.49758e-07	0.000262962
18	IGAHGJDB_02327	Nitrospirae	4079	9.49758e-07	0.000262962
19	BOMKEPLI_00586	Planctomycetes	1456.5	9.51609e-07	0.000262962
18	MJIDPECN_00683	Nitrospirae	1321	9.49758e-07	0.000262962
27	BIOFKECB_00132	[Thermi]	825	1.03801e-06	0.000285249
27	CEOOIEMD_02652	[Thermi]	825	1.03801e-06	0.000285249
24	KKDINAOP_01105	WPS-2	4972.5	1.04703e-06	0.000286932
26	ANKPIPCM_01264	WS3	3999.5	1.05885e-06	0.000289372
24	MFIIEKON_02659	WPS-2	1653.5	1.10715e-06	0.000301741
16	LIFKPCGF_02181	GAL15	3	1.12425e-06	0.000303896
16	MDBHAIEM_00387	GAL15	171	1.12425e-06	0.000303896
16	BNHDGJCD_01676	GAL15	171	1.12425e-06	0.000303896
18	JEIJMKMH_01691	Nitrospirae	1881.5	1.14937e-06	0.000304871
18	EHHEGPAG_01934	Nitrospirae	1881.5	1.14937e-06	0.000304871
18	BBNIECEK_02373	Nitrospirae	1881.5	1.14937e-06	0.000304871
18	CBGPIFPG_01517	Nitrospirae	1881.5	1.14937e-06	0.000304871
18	AONDDEAF_02331	Nitrospirae	1881.5	1.14937e-06	0.000304871
18	PCIDBGAI_01100	Nitrospirae	1881.5	1.14937e-06	0.000304871
18	BIOFKECB_02644	Nitrospirae	1881.5	1.14937e-06	0.000304871
19	OAMINIBB_01058	Planctomycetes	1296.5	1.18267e-06	0.000312868
19	ILKOICCN_01924	Planctomycetes	2762	1.20793e-06	0.000318701
24	JFBHKJAA_01510	WPS-2	1239.5	1.21631e-06	0.00032006
24	FOLLNFJL_00482	WPS-2	4788.5	1.22614e-06	0.000321793
18	HJGCJNDD_00251	Nitrospirae	1371	1.24034e-06	0.000324662
26	LHNJGJHE_01837	WS3	1811	1.33387e-06	0.00034731
26	HEHHLMAC_00642	WS3	4789	1.33387e-06	0.00034731
19	KLKOBNJJ_00272	Planctomycetes	2164.5	1.33911e-06	0.000347762
1	NGAOBHEP_03019	Acidobacteria	1632.5	1.35013e-06	0.000349709
26	CIMJGIFP_01616	WS3	4700.5	1.47993e-06	0.000376634
16	ELDHJMAG_00729	GAL15	170	1.50752e-06	0.000376634
26	FHGDBHBN_02430	WS3	4700.5	1.47993e-06	0.000376634
16	PFMDCKPH_01022	GAL15	170	1.50752e-06	0.000376634
1	EJAKIFJD_01439	Acidobacteria	1667.5	1.48928e-06	0.000376634
27	NHIHHFLC_00404	[Thermi]	170	1.50717e-06	0.000376634
16	ELDHJMAG_00728	GAL15	170	1.50752e-06	0.000376634
16	ALAHHLFJ_00056	GAL15	170	1.50752e-06	0.000376634
13	HCKCANJN_01094	FCPU426	1126.5	1.50967e-06	0.000376634
27	EICDLGBG_00246	[Thermi]	170	1.50717e-06	0.000376634
13	ANKLFOGK_02081	FCPU426	1126.5	1.50967e-06	0.000376634
27	BNEPNCDG_02940	[Thermi]	170	1.50717e-06	0.000376634
19	AIPNLGHH_01579	Planctomycetes	5428	1.51103e-06	0.000376634
4	DILMPIJA_00185	BHI80-139	170	1.50788e-06	0.000376634
27	EICDLGBG_00245	[Thermi]	170	1.50717e-06	0.000376634
24	HJGCJNDD_00251	WPS-2	3927	1.64498e-06	0.000407214
19	CEOBEIHI_02862	Planctomycetes	3386	1.64495e-06	0.000407214
19	HLGJJJBE_01458	Planctomycetes	1702	1.64603e-06	0.000407214
18	KEDIDFCO_01794	Nitrospirae	1352	1.65506e-06	0.000408429
18	IOLKBDCA_00596	Nitrospirae	1280.5	1.68743e-06	0.000411303
18	ACOMHMIA_00383	Nitrospirae	1280.5	1.68743e-06	0.000411303
18	NHOKACKK_01226	Nitrospirae	1280.5	1.68743e-06	0.000411303
18	OJAHBKGM_02854	Nitrospirae	1280.5	1.68743e-06	0.000411303
18	HHJKIKAF_02324	Nitrospirae	1280.5	1.68743e-06	0.000411303
20	OAMINIBB_01058	Proteobacteria	1316.5	1.69456e-06	0.000412027
26	JAKELHHD_00863	WS3	2240.5	1.70226e-06	0.000412888
18	FPLHHLPF_01555	Nitrospirae	4660.5	1.78113e-06	0.000430964
19	GKCKLEEP_01910	Planctomycetes	4323.5	1.8146e-06	0.000437995
19	KPOIBCBL_00585	Planctomycetes	1815	1.82663e-06	0.000438762
18	HDKAABMA_02714	Nitrospirae	4522.5	1.82292e-06	0.000438762
1	HHNHBKGA_00639	Acidobacteria	1285	1.85773e-06	0.000444083
1	JNEEPLCN_00105	Acidobacteria	1285	1.85773e-06	0.000444083
24	DMFABGEH_02496	WPS-2	4730.5	1.91727e-06	0.000456116
24	FOLLNFJL_00481	WPS-2	4730.5	1.91727e-06	0.000456116
4	NHOKACKK_02736	BHI80-139	169	2.0153e-06	0.000461438
1	FOLLNFJL_01439	Acidobacteria	4608.5	2.05127e-06	0.000461438
19	FPIOINCO_02402	Planctomycetes	3588.5	2.04067e-06	0.000461438
19	EHHEGPAG_00497	Planctomycetes	5142	1.98247e-06	0.000461438
19	PCIDBGAI_01530	Planctomycetes	5142	1.98247e-06	0.000461438
1	GNODLNGL_01160	Acidobacteria	4608.5	2.05127e-06	0.000461438
4	NHOKACKK_01020	BHI80-139	169	2.0153e-06	0.000461438
4	NHOKACKK_00934	BHI80-139	169	2.0153e-06	0.000461438
4	NHOKACKK_00575	BHI80-139	169	2.0153e-06	0.000461438
19	GKCKLEEP_01912	Planctomycetes	5142	1.98247e-06	0.000461438
1	OMKCGDEO_00314	Acidobacteria	4608.5	2.05127e-06	0.000461438
4	ILKOICCN_02444	BHI80-139	169	2.0153e-06	0.000461438
18	EJJKNNDP_00043	Nitrospirae	4470.5	1.94505e-06	0.000461438
1	GINJBAGF_02113	Acidobacteria	1715.5	2.05127e-06	0.000461438
1	OPAKFDLE_00909	Acidobacteria	4608.5	2.05127e-06	0.000461438
1	CCMJCBMN_01578	Acidobacteria	4608.5	2.05127e-06	0.000461438
1	NGAOBHEP_00293	Acidobacteria	1715.5	2.05127e-06	0.000461438
4	PMPOEHKN_01832	BHI80-139	5	2.0153e-06	0.000461438
1	PNPIHBBO_00908	Acidobacteria	4608.5	2.05127e-06	0.000461438
1	BGGNOFNC_01597	Acidobacteria	1715.5	2.05127e-06	0.000461438
25	ADAMKFMA_02249	WS2	1211	1.96953e-06	0.000461438
4	MFJLJOMI_02858	BHI80-139	169	2.0153e-06	0.000461438
19	MFMJPKLF_00382	Planctomycetes	5142	1.98247e-06	0.000461438
1	MFIIEKON_02601	Acidobacteria	1715.5	2.05127e-06	0.000461438
24	FOLLNFJL_02717	WPS-2	4458	2.10311e-06	0.000468848
1	HBEDAIKH_03345	Acidobacteria	4736	2.0947e-06	0.000468848
24	OAKJFCCO_02679	WPS-2	4458	2.10311e-06	0.000468848
24	AIAKNALP_02588	WPS-2	4458	2.10311e-06	0.000468848
19	CPLIIMFO_00428	Planctomycetes	1402.5	2.19039e-06	0.00048612
24	MFBOJHGI_00002	WPS-2	3352	2.18972e-06	0.00048612
19	MHMEBNHM_00863	Planctomycetes	2189.5	2.21725e-06	0.000489888
19	KLKOBNJJ_00270	Planctomycetes	2189.5	2.21725e-06	0.000489888
19	HPPKBJOB_02673	Planctomycetes	5315.5	2.37005e-06	0.000522486
24	IJGBJJCP_00403	WPS-2	3850	2.46091e-06	0.000522581
24	JMOEIIIC_00837	WPS-2	1550	2.46091e-06	0.000522581
24	GDCKIGAN_02621	WPS-2	3850	2.46091e-06	0.000522581
24	JGNJILAH_00429	WPS-2	3850	2.46091e-06	0.000522581
24	FFJEODML_01299	WPS-2	3850	2.46091e-06	0.000522581
1	LEGPGPKA_00205	Acidobacteria	1727	2.47057e-06	0.000522581
1	LPOFGPBC_00017	Acidobacteria	1727	2.47057e-06	0.000522581
24	MJIDPECN_00682	WPS-2	3850	2.46091e-06	0.000522581
24	HHJKIKAF_00727	WPS-2	3850	2.46091e-06	0.000522581
1	DIPAEILB_00522	Acidobacteria	1727	2.47057e-06	0.000522581
24	MFBOJHGI_00584	WPS-2	3850	2.46091e-06	0.000522581
24	FKGFGBBK_00232	WPS-2	3850	2.46091e-06	0.000522581
24	MPFAFONB_00255	WPS-2	3850	2.46091e-06	0.000522581
24	MJIDPECN_00683	WPS-2	3850	2.46091e-06	0.000522581
1	GNBNFEAB_01441	Acidobacteria	1727	2.47057e-06	0.000522581
1	FOLLNFJL_00594	Acidobacteria	1727	2.47057e-06	0.000522581
24	IGAHGJDB_02327	WPS-2	1550	2.46091e-06	0.000522581
24	FPKMIAFF_00326	WPS-2	1550	2.46091e-06	0.000522581
24	ADAMKFMA_00256	WPS-2	3850	2.46091e-06	0.000522581
21	CNJCMKMN_02803	TM6	835	2.58979e-06	0.00054202
21	BDHOEEKO_02926	TM6	835	2.58979e-06	0.00054202
21	BDHOEEKO_02920	TM6	835	2.58979e-06	0.00054202
21	CNJCMKMN_02799	TM6	835	2.58979e-06	0.00054202
21	CNJCMKMN_02798	TM6	835	2.58979e-06	0.00054202
20	FHGDBHBN_01067	Proteobacteria	1304.5	2.63056e-06	0.000549393
4	GJBJCNNK_02674	BHI80-139	168	2.68467e-06	0.000554854
4	MJPMOEHN_01380	BHI80-139	168	2.68467e-06	0.000554854
4	MJPMOEHN_01379	BHI80-139	168	2.68467e-06	0.000554854
4	GJBJCNNK_02673	BHI80-139	168	2.68467e-06	0.000554854
27	BGIGIGGP_01782	[Thermi]	168	2.68347e-06	0.000554854
1	EMHFBLLB_00624	Acidobacteria	5395	2.78674e-06	0.000574752
18	IELLNHHP_00004	Nitrospirae	1035.5	2.90416e-06	0.00058917
18	OAKJFCCO_02679	Nitrospirae	1765.5	2.88596e-06	0.00058917
18	LPLFHCKM_03231	Nitrospirae	1035.5	2.90416e-06	0.00058917
18	IPEHBHMA_01675	Nitrospirae	1035.5	2.90416e-06	0.00058917
18	AIAKNALP_02588	Nitrospirae	1765.5	2.88596e-06	0.00058917
18	FOLLNFJL_02717	Nitrospirae	1765.5	2.88596e-06	0.00058917
18	HBEDAIKH_00009	Nitrospirae	1035.5	2.90416e-06	0.00058917
19	OJAHBKGM_00038	Planctomycetes	4017.5	2.86733e-06	0.00058917
1	JGNJILAH_00429	Acidobacteria	1386	3.04644e-06	0.000598453
1	JMOEIIIC_00837	Acidobacteria	4014	3.04644e-06	0.000598453
1	HHJKIKAF_00727	Acidobacteria	1386	3.04644e-06	0.000598453
1	MFBOJHGI_00584	Acidobacteria	1386	3.04644e-06	0.000598453
1	MJIDPECN_00683	Acidobacteria	1386	3.04644e-06	0.000598453
1	IGAHGJDB_02327	Acidobacteria	4014	3.04644e-06	0.000598453
1	IJGBJJCP_00403	Acidobacteria	1386	3.04644e-06	0.000598453
1	GDCKIGAN_02621	Acidobacteria	1386	3.04644e-06	0.000598453
1	ADAMKFMA_00256	Acidobacteria	1386	3.04644e-06	0.000598453
1	FPKMIAFF_00326	Acidobacteria	4014	3.04644e-06	0.000598453
1	MJIDPECN_00682	Acidobacteria	1386	3.04644e-06	0.000598453
1	MPFAFONB_00255	Acidobacteria	1386	3.04644e-06	0.000598453
24	KEDIDFCO_01794	WPS-2	3840	3.00678e-06	0.000598453
1	FKGFGBBK_00232	Acidobacteria	1386	3.04644e-06	0.000598453
1	FFJEODML_01299	Acidobacteria	1386	3.04644e-06	0.000598453
13	NGAOBHEP_00101	FCPU426	2586	2.95985e-06	0.000598453
19	JNPHOLOA_02973	Planctomycetes	1920.5	3.06758e-06	0.000599531
19	BGJBNKBM_01709	Planctomycetes	1920.5	3.06758e-06	0.000599531
18	DNBIHDPD_00528	Nitrospirae	1351	3.07005e-06	0.000599531
19	OGHJINJO_02796	Planctomycetes	4013	3.09955e-06	0.000604102
18	OAMINIBB_01058	Nitrospirae	3950.5	3.20684e-06	0.000623787
18	GNBNFEAB_01441	Nitrospirae	1746	3.30143e-06	0.000635952
18	LPOFGPBC_00017	Nitrospirae	1746	3.30143e-06	0.000635952
18	FOLLNFJL_00594	Nitrospirae	1746	3.30143e-06	0.000635952
18	DIPAEILB_00522	Nitrospirae	1746	3.30143e-06	0.000635952
18	LEGPGPKA_00205	Nitrospirae	1746	3.30143e-06	0.000635952
16	LMIBJEJP_01126	GAL15	500.5	3.37787e-06	0.000649415
20	IGAHGJDB_02327	Proteobacteria	1395	3.55763e-06	0.000660648
20	FKGFGBBK_00232	Proteobacteria	4005	3.55763e-06	0.000660648
20	MJIDPECN_00682	Proteobacteria	4005	3.55763e-06	0.000660648
21	FAGCIBPD_00543	TM6	4988	3.57615e-06	0.000660648
20	FPKMIAFF_00326	Proteobacteria	1395	3.55763e-06	0.000660648
20	FFJEODML_01299	Proteobacteria	4005	3.55763e-06	0.000660648
20	MPFAFONB_00255	Proteobacteria	4005	3.55763e-06	0.000660648
21	EPFABEMP_00845	TM6	4988	3.57615e-06	0.000660648
19	NGAOBHEP_00101	Planctomycetes	3274	3.46279e-06	0.000660648
20	IJGBJJCP_00403	Proteobacteria	4005	3.55763e-06	0.000660648
24	MHMEBNHM_00863	WPS-2	2426.5	3.56208e-06	0.000660648
21	HCACAKHD_00644	TM6	4988	3.57615e-06	0.000660648
20	JMOEIIIC_00837	Proteobacteria	1395	3.55763e-06	0.000660648
20	GDCKIGAN_02621	Proteobacteria	4005	3.55763e-06	0.000660648
24	KLKOBNJJ_00270	WPS-2	2426.5	3.56208e-06	0.000660648
20	ADAMKFMA_00256	Proteobacteria	4005	3.55763e-06	0.000660648
20	HHJKIKAF_00727	Proteobacteria	4005	3.55763e-06	0.000660648
20	MJIDPECN_00683	Proteobacteria	4005	3.55763e-06	0.000660648
20	JGNJILAH_00429	Proteobacteria	4005	3.55763e-06	0.000660648
20	MFBOJHGI_00584	Proteobacteria	4005	3.55763e-06	0.000660648
24	HJEAALFP_00528	WPS-2	1246	3.53289e-06	0.000660648
0	BBNIECEK_02373	AD3	4725.5	3.71097e-06	0.000676733
0	PCIDBGAI_01100	AD3	4725.5	3.71097e-06	0.000676733
0	CBGPIFPG_01517	AD3	4725.5	3.71097e-06	0.000676733
0	AONDDEAF_02331	AD3	4725.5	3.71097e-06	0.000676733
0	JEIJMKMH_01691	AD3	4725.5	3.71097e-06	0.000676733
0	EHHEGPAG_01934	AD3	4725.5	3.71097e-06	0.000676733
0	BIOFKECB_02644	AD3	4725.5	3.71097e-06	0.000676733
1	HHJKIKAF_02324	Acidobacteria	1325.5	3.80541e-06	0.000687635
1	NHOKACKK_01226	Acidobacteria	1325.5	3.80541e-06	0.000687635
1	OJAHBKGM_02854	Acidobacteria	1325.5	3.80541e-06	0.000687635
1	IOLKBDCA_00596	Acidobacteria	1325.5	3.80541e-06	0.000687635
1	ACOMHMIA_00383	Acidobacteria	1325.5	3.80541e-06	0.000687635
18	KKDINAOP_01105	Nitrospirae	2097	3.84478e-06	0.000693486
0	AFFFADHE_00242	AD3	2208	3.93831e-06	0.000709067
19	DNNJOAJL_02790	Planctomycetes	1964	4.21159e-06	0.000756895
0	FIBCPHCL_00135	AD3	2383	4.2402e-06	0.00076066
18	CEOBEIHI_02862	Nitrospirae	1014	4.27112e-06	0.000764824
18	DILMPIJA_02562	Nitrospirae	1791	4.318e-06	0.000771213
5	GNODLNGL_00773	BRC1	4725	4.32235e-06	0.000771213
19	MFJLJOMI_03130	Planctomycetes	3548	4.33045e-06	0.000771271
19	LEGPGPKA_00076	Planctomycetes	4910.5	4.4365e-06	0.000780352
19	HLGOFHFO_00254	Planctomycetes	4910.5	4.4365e-06	0.000780352
19	GNODLNGL_00903	Planctomycetes	4910.5	4.4365e-06	0.000780352
19	MDCFPOLJ_00925	Planctomycetes	4910.5	4.4365e-06	0.000780352
19	FAGCIBPD_00887	Planctomycetes	4910.5	4.4365e-06	0.000780352
19	KFPPBNDN_00869	Planctomycetes	4910.5	4.4365e-06	0.000780352
24	JEIJMKMH_00575	WPS-2	5155.5	4.39008e-06	0.000780352
1	HJGCJNDD_00251	Acidobacteria	1444	4.45786e-06	0.000782722
18	EJAKIFJD_01439	Nitrospirae	1737.5	4.55356e-06	0.000798112
18	NGAOBHEP_03019	Nitrospirae	1710.5	4.74133e-06	0.000829557
0	EMHFBLLB_00624	AD3	2462.5	4.77171e-06	0.000833403
19	FEGIIJKD_00016	Planctomycetes	5360	4.86105e-06	0.000847514
26	MJPMOEHN_00895	WS3	5180	4.93084e-06	0.000858175
1	ODGBFCFM_02329	Acidobacteria	4364	5.02727e-06	0.000871898
1	JCHOBBML_01731	Acidobacteria	4364	5.02727e-06	0.000871898
1	DNBIHDPD_00528	Acidobacteria	1379	5.04987e-06	0.000874288
13	MNFBHDDC_02089	FCPU426	2639	5.0755e-06	0.000877196
18	HLGJJJBE_01458	Nitrospirae	4549.5	5.17736e-06	0.000893242
18	FOLLNFJL_01439	Nitrospirae	4546.5	5.4258e-06	0.000920104
18	PNPIHBBO_00908	Nitrospirae	4546.5	5.4258e-06	0.000920104
18	OMKCGDEO_00314	Nitrospirae	4546.5	5.4258e-06	0.000920104
18	OPAKFDLE_00909	Nitrospirae	4546.5	5.4258e-06	0.000920104
18	MFIIEKON_02601	Nitrospirae	1777.5	5.4258e-06	0.000920104
18	BGGNOFNC_01597	Nitrospirae	1777.5	5.4258e-06	0.000920104
18	GINJBAGF_02113	Nitrospirae	1777.5	5.4258e-06	0.000920104
18	CCMJCBMN_01578	Nitrospirae	4546.5	5.4258e-06	0.000920104
18	NGAOBHEP_00293	Nitrospirae	1777.5	5.4258e-06	0.000920104
18	GNODLNGL_01160	Nitrospirae	4546.5	5.4258e-06	0.000920104
1	FEPKPPKO_01708	Acidobacteria	4407	5.52921e-06	0.00093604
20	DNKNHEPL_02078	Proteobacteria	3098	5.57182e-06	0.000941647
24	AMCDGPAB_00031	WPS-2	3374.5	5.72829e-06	0.000966445
20	IOLKBDCA_01667	Proteobacteria	2335.5	5.92375e-06	0.000982708
20	MDBHAIEM_01757	Proteobacteria	2335.5	5.92375e-06	0.000982708
20	HHJKIKAF_01786	Proteobacteria	2335.5	5.92375e-06	0.000982708
20	MFBOJHGI_02899	Proteobacteria	2335.5	5.92375e-06	0.000982708
20	CEOBEIHI_01204	Proteobacteria	2335.5	5.92375e-06	0.000982708
20	GDCKIGAN_02833	Proteobacteria	2335.5	5.92375e-06	0.000982708
20	HJGCJNDD_02184	Proteobacteria	2335.5	5.92375e-06	0.000982708
20	MFBOJHGI_02898	Proteobacteria	2335.5	5.92375e-06	0.000982708
20	MKDLBNOG_01764	Proteobacteria	2335.5	5.92375e-06	0.000982708
20	AMIPOJOL_01971	Proteobacteria	2335.5	5.92375e-06	0.000982708
21	CMFLAFCI_02971	TM6	1162.5	6.08598e-06	0.00100794
20	HJGCJNDD_00251	Proteobacteria	4031	6.12961e-06	0.00101347
25	LKAJBACL_02828	WS2	666.5	6.24778e-06	0.00103129
24	KLKOBNJJ_00272	WPS-2	2470	6.30251e-06	0.00103805
1	MALBGPPL_02293	Acidobacteria	1757.5	6.32015e-06	0.00103805
1	MJIDPECN_00826	Acidobacteria	1757.5	6.32015e-06	0.00103805
20	KEDIDFCO_01794	Proteobacteria	3971	6.3359e-06	0.00103892
26	PMPOEHKN_00610	WS3	5325.5	6.34711e-06	0.00103904
18	NBODJFBK_00115	Nitrospirae	4488.5	6.6359e-06	0.00108453
20	JEIJMKMH_00575	Proteobacteria	5328.5	6.85571e-06	0.00111861
19	PNPIHBBO_00550	Planctomycetes	2320.5	6.87321e-06	0.00111962
19	GADGDLJJ_02037	Planctomycetes	2304.5	6.95693e-06	0.0011314
0	PLIMKKAL_01757	AD3	5164.5	7.14105e-06	0.00115566
0	HHJKIKAF_00241	AD3	5164.5	7.14105e-06	0.00115566
0	DHOHHAJF_01642	AD3	5164.5	7.14105e-06	0.00115566
1	EBIIBPAN_02391	Acidobacteria	1852	7.35432e-06	0.00118824
19	PMPOEHKN_02972	Planctomycetes	4131.5	7.40475e-06	0.00119444
19	KPOIBCBL_01975	Planctomycetes	2314.5	7.48172e-06	0.0012049
1	NBODJFBK_00115	Acidobacteria	4481.5	7.49754e-06	0.00120549
18	AFFFADHE_00242	Nitrospirae	4966	7.76033e-06	0.00124572
20	MFIIEKON_02659	Proteobacteria	1583.5	8.02318e-06	0.00128583
1	JFLAOBAK_02175	Acidobacteria	1984.5	8.06836e-06	0.00129099
0	MDCFPOLJ_02880	AD3	1442	8.2506e-06	0.00131802
20	HHJKIKAF_02324	Proteobacteria	3832.5	8.66677e-06	0.00137345
20	IOLKBDCA_00596	Proteobacteria	3832.5	8.66677e-06	0.00137345
20	OJAHBKGM_02854	Proteobacteria	3832.5	8.66677e-06	0.00137345
20	ACOMHMIA_00383	Proteobacteria	3832.5	8.66677e-06	0.00137345
20	NHOKACKK_01226	Proteobacteria	3832.5	8.66677e-06	0.00137345
18	FEPKPPKO_01708	Nitrospirae	4376	8.88018e-06	0.00140502
10	AMIPOJOL_01945	Cyanobacteria	815	9.06928e-06	0.00142811
19	MNFBHDDC_00779	Planctomycetes	319.5	9.04731e-06	0.00142811
19	HDKAABMA_02714	Planctomycetes	1751	9.06278e-06	0.00142811
24	PGHMJKLI_02913	WPS-2	1528	9.18632e-06	0.00144183
18	ODGBFCFM_02329	Nitrospirae	4325	9.19999e-06	0.00144183
18	JCHOBBML_01731	Nitrospirae	4325	9.19999e-06	0.00144183
19	GNODLNGL_00773	Planctomycetes	2313.5	9.33988e-06	0.00146144
13	LPLFHCKM_03231	FCPU426	2688.5	9.41656e-06	0.0014642
13	HBEDAIKH_00009	FCPU426	2688.5	9.41656e-06	0.0014642
13	IELLNHHP_00004	FCPU426	2688.5	9.41656e-06	0.0014642
13	IPEHBHMA_01675	FCPU426	2688.5	9.41656e-06	0.0014642
24	DFKJDOFD_01141	WPS-2	4991.5	9.60924e-06	0.00148949
24	JALFBJJC_01426	WPS-2	4991.5	9.60924e-06	0.00148949
20	GKICIIDI_02793	Proteobacteria	3700	9.84178e-06	0.00152316
21	BDHOEEKO_02018	TM6	1041	1.00425e-05	0.00154939
21	NGAOBHEP_02955	TM6	1041	1.00425e-05	0.00154939
13	MFIIEKON_00729	FCPU426	103	1.01062e-05	0.00155679
24	FPLHHLPF_01555	WPS-2	2026.5	1.03387e-05	0.00159014
1	KEDIDFCO_01794	Acidobacteria	1460	1.05932e-05	0.00162676
1	OAMINIBB_01058	Acidobacteria	3880.5	1.06693e-05	0.00163591
24	DNBIHDPD_00528	WPS-2	3717	1.07125e-05	0.00164001
0	FIBCPHCL_02648	AD3	2182	1.07526e-05	0.0016436
26	OJIJIICG_01125	WS3	1202	1.10142e-05	0.001681
20	DNBIHDPD_00528	Proteobacteria	3877	1.13041e-05	0.00172259
18	EBIIBPAN_02391	Nitrospirae	1882	1.14114e-05	0.00173629
24	FHGDBHBN_01067	WPS-2	1551.5	1.14842e-05	0.00174468
21	FOLLNFJL_00564	TM6	1037.5	1.17542e-05	0.00178025
21	CKJIAAAO_03011	TM6	1037.5	1.17542e-05	0.00178025
23	CPINDKGF_02841	Verrucomicrobia	2356	1.20239e-05	0.00181832
27	ELDHJMAG_00856	[Thermi]	1056.5	1.22089e-05	0.00184349
24	FPLHHLPF_02362	WPS-2	2444	1.22846e-05	0.00185211
18	ILKOICCN_01924	Nitrospirae	713	1.2625e-05	0.00190053
23	GJBJCNNK_00422	Verrucomicrobia	3747.5	1.28025e-05	0.00192434
1	PDNNEHCP_01250	Acidobacteria	4304	1.29091e-05	0.00193742
18	MJIDPECN_00826	Nitrospirae	1805.5	1.30292e-05	0.00194955
18	MALBGPPL_02293	Nitrospirae	1805.5	1.30292e-05	0.00194955
1	CEOBEIHI_02862	Acidobacteria	1074	1.31711e-05	0.00195449
1	MHEKIAHM_00579	Acidobacteria	4656.5	1.30855e-05	0.00195449
21	JNPHOLOA_02839	TM6	683	1.31611e-05	0.00195449
21	JDPPJKAP_02746	TM6	683	1.31611e-05	0.00195449
21	BMHKFKKI_02787	TM6	683	1.31611e-05	0.00195449
24	EJJKNNDP_00043	WPS-2	1918	1.31805e-05	0.00195449
24	DILMPIJA_02562	WPS-2	4354.5	1.33996e-05	0.00198402
21	AMIPOJOL_01945	TM6	804.5	1.35642e-05	0.0020054
1	EIDHGLAO_02270	Acidobacteria	4572	1.38155e-05	0.00203952
19	MNFBHDDC_02089	Planctomycetes	3273	1.39044e-05	0.00204959
21	CFDAKABD_01913	TM6	1836	1.41452e-05	0.00207583
13	HJEAALFP_00528	FCPU426	1835	1.41179e-05	0.00207583
21	CDMJKMDO_01531	TM6	1836	1.41452e-05	0.00207583
19	BFDODJHO_00595	Planctomycetes	3921.5	1.43162e-05	0.00208856
19	JEIJMKMH_00353	Planctomycetes	1478.5	1.43162e-05	0.00208856
19	NGGFNHNE_01194	Planctomycetes	1478.5	1.43162e-05	0.00208856
19	IKPAOBJG_02392	Planctomycetes	3921.5	1.43162e-05	0.00208856
23	PMPOEHKN_02972	Verrucomicrobia	1586.5	1.45012e-05	0.00211245
24	CEOBEIHI_02862	WPS-2	3124.5	1.46655e-05	0.00213326
1	JAKELHHD_00863	Acidobacteria	2376	1.47801e-05	0.00214677
13	ODGAKJJE_01981	FCPU426	410	1.49677e-05	0.00214886
13	BGIGIGGP_01662	FCPU426	410	1.49677e-05	0.00214886
13	ODGAKJJE_01979	FCPU426	410	1.49677e-05	0.00214886
13	AIPNLGHH_00602	FCPU426	410	1.49677e-05	0.00214886
13	MDBHAIEM_01648	FCPU426	410	1.49677e-05	0.00214886
13	ODGAKJJE_01978	FCPU426	410	1.49677e-05	0.00214886
13	ODGAKJJE_01983	FCPU426	410	1.49677e-05	0.00214886
13	AIPNLGHH_00598	FCPU426	410	1.49677e-05	0.00214886
0	HLGJJJBE_01458	AD3	1990	1.50714e-05	0.00216061
18	MPAEIJCM_01389	Nitrospirae	2116.5	1.5126e-05	0.00216531
13	GINJBAGF_02271	FCPU426	1410.5	1.53359e-05	0.00219219
10	CEFFNKOC_01108	Cyanobacteria	1144	1.54786e-05	0.00219991
0	MDCFPOLJ_00977	AD3	4870	1.54608e-05	0.00219991
0	APCDABKD_01811	AD3	4870	1.54608e-05	0.00219991
10	LFNCFBJA_03288	Cyanobacteria	1144	1.54786e-05	0.00219991
18	MHEKIAHM_00579	Nitrospirae	4641.5	1.60905e-05	0.00228361
18	GKCKLEEP_01910	Nitrospirae	1662.5	1.62178e-05	0.00229838
19	LHNJGJHE_03200	Planctomycetes	4518	1.64399e-05	0.00232654
20	BNNLOACE_01885	Proteobacteria	2380.5	1.65271e-05	0.00233554
1	FHGDBHBN_01067	Acidobacteria	3790.5	1.73902e-05	0.00245402
1	ECLMPNAP_01225	Acidobacteria	4675	1.75083e-05	0.00246718
19	EFALDOPJ_00649	Planctomycetes	2235.5	1.77005e-05	0.00249073
1	HDKAABMA_02714	Acidobacteria	4378	1.79599e-05	0.00252364
1	HLGJJJBE_01458	Acidobacteria	4468	1.81152e-05	0.00254186
19	FGAIBHHO_02097	Planctomycetes	2719	1.81725e-05	0.0025463
20	KMEODHND_00566	Proteobacteria	1941	1.8514e-05	0.0025905
20	LFNCFBJA_02964	Proteobacteria	4844.5	1.86284e-05	0.00260283
19	NPEEOJMM_02287	Planctomycetes	684.5	1.87154e-05	0.00261131
27	MDCFPOLJ_02880	[Thermi]	1051.5	1.87607e-05	0.00261395
18	JFBHKJAA_01510	Nitrospirae	3463	1.92577e-05	0.00267944
13	GDPIAAPP_02603	FCPU426	1269.5	1.9464e-05	0.00270436
19	PKHMMIOL_00366	Planctomycetes	1384.5	1.96848e-05	0.0027312
1	AMIPOJOL_01747	Acidobacteria	2135.5	2.00071e-05	0.00276048
20	HHNHBKGA_00639	Proteobacteria	3782	1.99684e-05	0.00276048
1	NGBCCJFK_01457	Acidobacteria	2135.5	2.00071e-05	0.00276048
20	JNEEPLCN_00105	Proteobacteria	3782	1.99684e-05	0.00276048
24	FEGIIJKD_00016	WPS-2	5066	2.04722e-05	0.00282072
20	GINJBAGF_02271	Proteobacteria	830	2.06654e-05	0.0028434
1	IELLNHHP_00004	Acidobacteria	1144	2.13354e-05	0.00291939
1	LPLFHCKM_03231	Acidobacteria	1144	2.13354e-05	0.00291939
1	HBEDAIKH_00009	Acidobacteria	1144	2.13354e-05	0.00291939
1	IPEHBHMA_01675	Acidobacteria	1144	2.13354e-05	0.00291939
19	NPNNPPEJ_02480	Planctomycetes	2709.5	2.19296e-05	0.00299656
13	JFBHKJAA_01510	FCPU426	1895	2.20216e-05	0.00300499
21	OJIJIICG_01125	TM6	3210.5	2.24577e-05	0.0030603
18	JEIJMKMH_00575	Nitrospirae	2403.5	2.25537e-05	0.00306917
13	PHCNLMIC_02254	FCPU426	173.5	2.3168e-05	0.00313983
13	GKICIIDI_02019	FCPU426	0.5	2.3168e-05	0.00313983
13	PHCNLMIC_02253	FCPU426	173.5	2.3168e-05	0.00313983
18	FHGDBHBN_01067	Nitrospirae	3771.5	2.33756e-05	0.00316364
10	BDHOEEKO_02018	Cyanobacteria	1024.5	2.40286e-05	0.00324318
10	NGAOBHEP_02955	Cyanobacteria	1024.5	2.40286e-05	0.00324318
19	AFFFADHE_00242	Planctomycetes	2169	2.40805e-05	0.00324576
19	HLNJCPMD_03343	Planctomycetes	2412	2.47355e-05	0.00332953
1	BOMKEPLI_00586	Acidobacteria	4105.5	2.59245e-05	0.00348485
24	NGAOBHEP_03019	WPS-2	4184.5	2.61196e-05	0.00350631
24	ILKOICCN_01924	WPS-2	2492.5	2.67203e-05	0.00358212
1	MHMEBNHM_01814	Acidobacteria	460.5	2.68293e-05	0.00359187
25	KNLDKFEK_01028	WS2	747.5	2.72722e-05	0.00363451
1	HPPKBJOB_02673	Acidobacteria	2358.5	2.73676e-05	0.00363451
27	MDJCJPGG_02681	[Thermi]	584.5	2.73489e-05	0.00363451
25	EJFMCAJH_02454	WS2	747.5	2.72722e-05	0.00363451
27	KEDIDFCO_01406	[Thermi]	265.5	2.73489e-05	0.00363451
18	HJEAALFP_00528	Nitrospirae	3374.5	2.72894e-05	0.00363451
20	CNKBIEOL_02812	Proteobacteria	2267	2.75771e-05	0.00365743
24	AFFFADHE_00242	WPS-2	2361.5	2.90579e-05	0.00384867
10	CMLNBKPA_02865	Cyanobacteria	908	2.93724e-05	0.00387014
21	BAIBGECD_01902	TM6	669	2.9376e-05	0.00387014
10	IGJEJDBM_02307	Cyanobacteria	908	2.93724e-05	0.00387014
21	AOEEJKDB_00136	TM6	669	2.9376e-05	0.00387014
0	JAKELHHD_00863	AD3	5072.5	2.95879e-05	0.00389289
19	JNPHOLOA_02552	Planctomycetes	2375.5	3.01163e-05	0.00395716
20	CIMJGIFP_01616	Proteobacteria	1948	3.02724e-05	0.00396193
18	GADGDLJJ_02037	Nitrospirae	5200.5	3.02656e-05	0.00396193
20	FHGDBHBN_02430	Proteobacteria	1948	3.02724e-05	0.00396193
4	IGJEJDBM_01728	BHI80-139	583.5	3.07249e-05	0.00397979
4	EIFJIOBN_01811	BHI80-139	583.5	3.07249e-05	0.00397979
24	GNBNFEAB_01441	WPS-2	4263	3.07298e-05	0.00397979
4	EIFJIOBN_01812	BHI80-139	583.5	3.07249e-05	0.00397979
24	LEGPGPKA_00205	WPS-2	4263	3.07298e-05	0.00397979
24	FOLLNFJL_00594	WPS-2	4263	3.07298e-05	0.00397979
24	LPOFGPBC_00017	WPS-2	4263	3.07298e-05	0.00397979
24	DIPAEILB_00522	WPS-2	4263	3.07298e-05	0.00397979
27	EPKFDHLA_01955	[Thermi]	2994	3.14703e-05	0.00407038
21	GKICIIDI_02793	TM6	3382	3.16607e-05	0.00408967
5	JALFBJJC_01426	BRC1	2886	3.17976e-05	0.00409137
19	CEOBEIHI_02866	Planctomycetes	4997.5	3.17632e-05	0.00409137
5	DFKJDOFD_01141	BRC1	2886	3.17976e-05	0.00409137
25	AONDDEAF_00879	WS2	1425.5	3.24509e-05	0.00417003
21	OMLEKKEO_03173	TM6	667	3.28638e-05	0.00420673
21	BMHKFKKI_03036	TM6	667	3.28638e-05	0.00420673
21	OMLEKKEO_01400	TM6	667	3.28638e-05	0.00420673
24	LFNCFBJA_03288	WPS-2	1172	3.34135e-05	0.00426609
24	CEFFNKOC_01108	WPS-2	1172	3.34135e-05	0.00426609
24	MFIIEKON_02601	WPS-2	4257	3.3942e-05	0.0042785
24	FOLLNFJL_01439	WPS-2	2067	3.3942e-05	0.0042785
24	CCMJCBMN_01578	WPS-2	2067	3.3942e-05	0.0042785
24	NGAOBHEP_00293	WPS-2	4257	3.3942e-05	0.0042785
24	PNPIHBBO_00908	WPS-2	2067	3.3942e-05	0.0042785
24	OMKCGDEO_00314	WPS-2	2067	3.3942e-05	0.0042785
24	GINJBAGF_02113	WPS-2	4257	3.3942e-05	0.0042785
24	BGGNOFNC_01597	WPS-2	4257	3.3942e-05	0.0042785
24	OPAKFDLE_00909	WPS-2	2067	3.3942e-05	0.0042785
24	GNODLNGL_01160	WPS-2	2067	3.3942e-05	0.0042785
19	CPINDKGF_02841	Planctomycetes	5210	3.41026e-05	0.00429329
19	BNAIEAHH_01925	Planctomycetes	762	3.42533e-05	0.0042959
19	LIEMBHOH_02312	Planctomycetes	762	3.42533e-05	0.0042959
19	JNPHOLOA_02984	Planctomycetes	762	3.42533e-05	0.0042959
21	JAKELHHD_00863	TM6	4911.5	3.43478e-05	0.00430233
19	EIDHGLAO_00059	Planctomycetes	1496.5	3.45201e-05	0.00431845
24	HJEAALFP_02881	WPS-2	2056	3.46382e-05	0.00432233
24	LECPEDNJ_02938	WPS-2	2056	3.46382e-05	0.00432233
18	FIBCPHCL_00135	Nitrospirae	5105.5	3.55289e-05	0.0044279
20	KLKOBNJJ_00270	Proteobacteria	2390.5	3.66844e-05	0.00455246
20	MHMEBNHM_00863	Proteobacteria	2390.5	3.66844e-05	0.00455246
24	OAMINIBB_01058	WPS-2	1653.5	3.67119e-05	0.00455246
19	GKICIIDI_02033	Planctomycetes	1878	3.65926e-05	0.00455246
21	OMLEKKEO_03134	TM6	1223.5	3.7617e-05	0.00465887
26	KKDINAOP_01105	WS3	2272	3.77987e-05	0.00467554
24	IGJEJDBM_02307	WPS-2	943	3.80365e-05	0.00469325
24	CMLNBKPA_02865	WPS-2	943	3.80365e-05	0.00469325
18	FIBCPHCL_02648	Nitrospirae	4725	3.88834e-05	0.00479179
10	OMLEKKEO_01397	Cyanobacteria	900	4.22501e-05	0.00479563
10	BAIBGECD_03054	Cyanobacteria	900	4.22501e-05	0.00479563
10	HLGJJJBE_01688	Cyanobacteria	900	4.22501e-05	0.00479563
13	FADIBOIK_01768	FCPU426	171	3.97509e-05	0.00479563
0	KABDFJCB_00963	AD3	5009	4.06721e-05	0.00479563
10	BAIBGECD_00656	Cyanobacteria	900	4.22501e-05	0.00479563
10	BAIBGECD_03055	Cyanobacteria	900	4.22501e-05	0.00479563
19	ODGAKJJE_02066	Planctomycetes	2279	3.97387e-05	0.00479563
13	FADIBOIK_01770	FCPU426	171	3.97509e-05	0.00479563
10	HLGJJJBE_01689	Cyanobacteria	900	4.22501e-05	0.00479563
10	JDPPJKAP_03065	Cyanobacteria	900	4.22501e-05	0.00479563
19	DNKNHEPL_02078	Planctomycetes	2991	4.13145e-05	0.00479563
10	BAIBGECD_00652	Cyanobacteria	900	4.22501e-05	0.00479563
10	JNPHOLOA_02611	Cyanobacteria	900	4.22501e-05	0.00479563
10	BMHKFKKI_02627	Cyanobacteria	900	4.22501e-05	0.00479563
10	ANKPIPCM_00964	Cyanobacteria	900	4.22501e-05	0.00479563
10	HLGJJJBE_02664	Cyanobacteria	900	4.22501e-05	0.00479563
10	DNEFHBEK_03090	Cyanobacteria	900	4.22501e-05	0.00479563
10	JNPHOLOA_02636	Cyanobacteria	900	4.22501e-05	0.00479563
10	BMHKFKKI_02645	Cyanobacteria	900	4.22501e-05	0.00479563
10	DNEFHBEK_03093	Cyanobacteria	900	4.22501e-05	0.00479563
10	JDPPJKAP_03068	Cyanobacteria	900	4.22501e-05	0.00479563
10	JNPHOLOA_02637	Cyanobacteria	900	4.22501e-05	0.00479563
10	BIIODBGL_03067	Cyanobacteria	900	4.22501e-05	0.00479563
10	JDPPJKAP_02939	Cyanobacteria	900	4.22501e-05	0.00479563
10	LECPEDNJ_02817	Cyanobacteria	900	4.22501e-05	0.00479563
13	OKLGGLFL_01472	FCPU426	171	3.97509e-05	0.00479563
10	BAIBGECD_02959	Cyanobacteria	900	4.22501e-05	0.00479563
10	JDPPJKAP_02162	Cyanobacteria	900	4.22501e-05	0.00479563
10	MFIIEKON_00965	Cyanobacteria	900	4.22501e-05	0.00479563
10	BMHKFKKI_02965	Cyanobacteria	900	4.22501e-05	0.00479563
0	CGLLDFMM_00619	AD3	5009	4.06721e-05	0.00479563
10	NEKGEFFF_01926	Cyanobacteria	900	4.22501e-05	0.00479563
10	HPICKBJP_03219	Cyanobacteria	900	4.22501e-05	0.00479563
18	BNNLOACE_01885	Nitrospirae	627.5	4.15208e-05	0.00479563
10	JDPPJKAP_03098	Cyanobacteria	900	4.22501e-05	0.00479563
10	JDPPJKAP_02966	Cyanobacteria	900	4.22501e-05	0.00479563
0	MPJBEDPD_00130	AD3	5009	4.06721e-05	0.00479563
10	NEKGEFFF_01925	Cyanobacteria	900	4.22501e-05	0.00479563
10	BMHKFKKI_03020	Cyanobacteria	900	4.22501e-05	0.00479563
10	CNJCMKMN_02928	Cyanobacteria	900	4.22501e-05	0.00479563
10	CNJCMKMN_02929	Cyanobacteria	900	4.22501e-05	0.00479563
10	BMHKFKKI_03008	Cyanobacteria	900	4.22501e-05	0.00479563
10	NAJNALMA_03313	Cyanobacteria	900	4.22501e-05	0.00479563
10	LHNJGJHE_03103	Cyanobacteria	900	4.22501e-05	0.00479563
10	CNJCMKMN_02823	Cyanobacteria	900	4.22501e-05	0.00479563
10	BIIODBGL_03066	Cyanobacteria	900	4.22501e-05	0.00479563
10	LECPEDNJ_02843	Cyanobacteria	900	4.22501e-05	0.00479563
10	JNPHOLOA_02638	Cyanobacteria	900	4.22501e-05	0.00479563
10	BAIBGECD_00651	Cyanobacteria	900	4.22501e-05	0.00479563
10	ELLPFEOC_02859	Cyanobacteria	900	4.22501e-05	0.00479563
13	FPIOINCO_02269	FCPU426	171	3.97509e-05	0.00479563
10	ELLPFEOC_02827	Cyanobacteria	900	4.22501e-05	0.00479563
10	JNPHOLOA_02639	Cyanobacteria	900	4.22501e-05	0.00479563
0	NNBONEKJ_01770	AD3	5009	4.06721e-05	0.00479563
10	ELLPFEOC_01487	Cyanobacteria	900	4.22501e-05	0.00479563
10	BAIBGECD_00649	Cyanobacteria	900	4.22501e-05	0.00479563
10	HLGJJJBE_01694	Cyanobacteria	900	4.22501e-05	0.00479563
10	OMLEKKEO_01395	Cyanobacteria	900	4.22501e-05	0.00479563
10	BDHOEEKO_02888	Cyanobacteria	900	4.22501e-05	0.00479563
10	OMLEKKEO_03027	Cyanobacteria	900	4.22501e-05	0.00479563
10	ELLPFEOC_02956	Cyanobacteria	900	4.22501e-05	0.00479563
10	OMLEKKEO_03052	Cyanobacteria	900	4.22501e-05	0.00479563
10	BIIODBGL_03062	Cyanobacteria	900	4.22501e-05	0.00479563
10	BAIBGECD_00648	Cyanobacteria	900	4.22501e-05	0.00479563
10	EIDHGAFL_00178	Cyanobacteria	900	4.22501e-05	0.00479563
18	IPEHBHMA_00849	Nitrospirae	1788	3.98435e-05	0.00479563
10	HLGJJJBE_02663	Cyanobacteria	900	4.22501e-05	0.00479563
10	BIIODBGL_03060	Cyanobacteria	900	4.22501e-05	0.00479563
26	BLGIDMBD_00566	WS3	2425	4.25552e-05	0.00482474
13	EJFMCAJH_02390	FCPU426	1342.5	4.35569e-05	0.00493267
0	FPLHHLPF_02362	AD3	2496.5	4.40143e-05	0.00497878
1	GKCKLEEP_01910	Acidobacteria	1730.5	4.57088e-05	0.00515984
1	HJEAALFP_00528	Acidobacteria	3344.5	4.57189e-05	0.00515984
21	NEKGEFFF_01925	TM6	893.5	4.97017e-05	0.00517378
21	JDPPJKAP_02939	TM6	893.5	4.97017e-05	0.00517378
27	NHOKACKK_02775	[Thermi]	1127	4.7977e-05	0.00517378
21	NEKGEFFF_01926	TM6	893.5	4.97017e-05	0.00517378
21	BAIBGECD_00656	TM6	893.5	4.97017e-05	0.00517378
21	BAIBGECD_00651	TM6	893.5	4.97017e-05	0.00517378
24	JFLAOBAK_02175	WPS-2	4504.5	4.86546e-05	0.00517378
13	JDPPJKAP_02540	FCPU426	170	4.91328e-05	0.00517378
21	BAIBGECD_00649	TM6	893.5	4.97017e-05	0.00517378
21	NAJNALMA_03313	TM6	893.5	4.97017e-05	0.00517378
21	JNPHOLOA_02639	TM6	893.5	4.97017e-05	0.00517378
21	JDPPJKAP_02966	TM6	893.5	4.97017e-05	0.00517378
0	GNODLNGL_00773	AD3	2586.5	4.80664e-05	0.00517378
21	OMLEKKEO_01397	TM6	893.5	4.97017e-05	0.00517378
13	JDPPJKAP_02522	FCPU426	170	4.91328e-05	0.00517378
21	JNPHOLOA_02611	TM6	893.5	4.97017e-05	0.00517378
21	ANKPIPCM_00964	TM6	893.5	4.97017e-05	0.00517378
21	BAIBGECD_00648	TM6	893.5	4.97017e-05	0.00517378
21	JNPHOLOA_02636	TM6	893.5	4.97017e-05	0.00517378
21	JNPHOLOA_02638	TM6	893.5	4.97017e-05	0.00517378
21	BAIBGECD_00652	TM6	893.5	4.97017e-05	0.00517378
21	JNPHOLOA_02637	TM6	893.5	4.97017e-05	0.00517378
21	OMLEKKEO_01395	TM6	893.5	4.97017e-05	0.00517378
21	HLGJJJBE_01689	TM6	893.5	4.97017e-05	0.00517378
21	EIDHGAFL_00178	TM6	893.5	4.97017e-05	0.00517378
27	BLGIDMBD_02789	[Thermi]	1127	4.7977e-05	0.00517378
21	BMHKFKKI_03020	TM6	893.5	4.97017e-05	0.00517378
21	HLGJJJBE_01694	TM6	893.5	4.97017e-05	0.00517378
21	OMLEKKEO_03027	TM6	893.5	4.97017e-05	0.00517378
21	BAIBGECD_03054	TM6	893.5	4.97017e-05	0.00517378
21	ELLPFEOC_02859	TM6	893.5	4.97017e-05	0.00517378
21	BMHKFKKI_02627	TM6	893.5	4.97017e-05	0.00517378
21	ELLPFEOC_02956	TM6	893.5	4.97017e-05	0.00517378
21	JDPPJKAP_02162	TM6	893.5	4.97017e-05	0.00517378
21	BAIBGECD_03055	TM6	893.5	4.97017e-05	0.00517378
21	EMDOHFPJ_00953	TM6	893.5	4.97017e-05	0.00517378
21	BDHOEEKO_02888	TM6	893.5	4.97017e-05	0.00517378
21	JDPPJKAP_03068	TM6	893.5	4.97017e-05	0.00517378
21	MFIIEKON_00965	TM6	893.5	4.97017e-05	0.00517378
21	BMHKFKKI_02645	TM6	893.5	4.97017e-05	0.00517378
13	BDHOEEKO_02515	FCPU426	170	4.91328e-05	0.00517378
21	BMHKFKKI_02965	TM6	893.5	4.97017e-05	0.00517378
21	CNJCMKMN_02823	TM6	893.5	4.97017e-05	0.00517378
21	JDPPJKAP_03098	TM6	893.5	4.97017e-05	0.00517378
21	LHNJGJHE_03103	TM6	893.5	4.97017e-05	0.00517378
21	BIIODBGL_03062	TM6	893.5	4.97017e-05	0.00517378
5	EMHFBLLB_00913	BRC1	1211	4.64539e-05	0.00517378
21	HLGJJJBE_02664	TM6	893.5	4.97017e-05	0.00517378
21	CNJCMKMN_02929	TM6	893.5	4.97017e-05	0.00517378
21	ELLPFEOC_02827	TM6	893.5	4.97017e-05	0.00517378
21	BMHKFKKI_03008	TM6	893.5	4.97017e-05	0.00517378
21	CNJCMKMN_02928	TM6	893.5	4.97017e-05	0.00517378
21	ELLPFEOC_01487	TM6	893.5	4.97017e-05	0.00517378
13	JDPPJKAP_01514	FCPU426	170	4.91328e-05	0.00517378
13	LECPEDNJ_01394	FCPU426	4	4.91328e-05	0.00517378
21	HLGJJJBE_01688	TM6	893.5	4.97017e-05	0.00517378
21	BIIODBGL_03066	TM6	893.5	4.97017e-05	0.00517378
21	LECPEDNJ_02817	TM6	893.5	4.97017e-05	0.00517378
24	EBIIBPAN_02391	WPS-2	4319	4.78709e-05	0.00517378
21	LECPEDNJ_02843	TM6	893.5	4.97017e-05	0.00517378
21	BAIBGECD_02959	TM6	893.5	4.97017e-05	0.00517378
21	BIIODBGL_03060	TM6	893.5	4.97017e-05	0.00517378
21	DNEFHBEK_03090	TM6	893.5	4.97017e-05	0.00517378
21	HPICKBJP_03219	TM6	893.5	4.97017e-05	0.00517378
21	OMLEKKEO_03052	TM6	893.5	4.97017e-05	0.00517378
24	MFMJPKLF_02414	WPS-2	3635.5	4.79867e-05	0.00517378
21	BIIODBGL_03067	TM6	893.5	4.97017e-05	0.00517378
21	JDPPJKAP_03065	TM6	893.5	4.97017e-05	0.00517378
21	HLGJJJBE_02663	TM6	893.5	4.97017e-05	0.00517378
21	BNOHFMOE_01675	TM6	893.5	4.97017e-05	0.00517378
21	DNEFHBEK_03093	TM6	893.5	4.97017e-05	0.00517378
24	HLGJJJBE_02694	WPS-2	1051	4.86527e-05	0.00517378
13	JDPPJKAP_02521	FCPU426	170	4.91328e-05	0.00517378
24	OMLEKKEO_01402	WPS-2	1051	4.86527e-05	0.00517378
24	EJAKIFJD_01439	WPS-2	4190	5.00396e-05	0.00520349
19	AIPNLGHH_02865	Planctomycetes	4562	5.01527e-05	0.00520979
15	MDCFPOLJ_00977	Firmicutes	2297	5.0406e-05	0.00522516
15	APCDABKD_01811	Firmicutes	2297	5.0406e-05	0.00522516
26	FIBCPHCL_02648	WS3	4693	5.07057e-05	0.0052398
5	DHOIGKOP_00262	BRC1	473	5.06961e-05	0.0052398
20	MPAEIJCM_01389	Proteobacteria	4802.5	5.0638e-05	0.0052398
6	FIBCPHCL_00135	Bacteroidetes	5078.5	5.1088e-05	0.00527381
1	OMLEKKEO_03134	Acidobacteria	147	5.11661e-05	0.00527639
24	NGPFLCHJ_00431	WPS-2	2585.5	5.16276e-05	0.00531845
18	EIDHGLAO_02270	Nitrospirae	4479	5.18041e-05	0.00533109
24	FHBBCJPJ_00712	WPS-2	4736.5	5.2422e-05	0.00538909
25	BMHKFKKI_00208	WS2	89.5	5.40691e-05	0.00546219
25	PLIMKKAL_00573	WS2	256.5	5.40691e-05	0.00546219
25	PLIMKKAL_00574	WS2	256.5	5.40691e-05	0.00546219
25	FJELCADD_03646	WS2	256.5	5.40691e-05	0.00546219
25	FJELCADD_00782	WS2	256.5	5.40691e-05	0.00546219
25	PLIMKKAL_00571	WS2	256.5	5.40691e-05	0.00546219
25	MGPCDHJB_00983	WS2	256.5	5.40691e-05	0.00546219
25	MCPLOEEP_00972	WS2	256.5	5.40691e-05	0.00546219
25	PLIMKKAL_00572	WS2	256.5	5.40691e-05	0.00546219
25	MGENDFGB_00444	WS2	256.5	5.40691e-05	0.00546219
25	FJELCADD_03647	WS2	256.5	5.40691e-05	0.00546219
25	PLIMKKAL_00557	WS2	256.5	5.40691e-05	0.00546219
25	PLIMKKAL_00570	WS2	256.5	5.40691e-05	0.00546219
25	DNNJOAJL_02670	WS2	256.5	5.40691e-05	0.00546219
25	AOEEJKDB_01688	WS2	256.5	5.40691e-05	0.00546219
25	PLIMKKAL_00540	WS2	256.5	5.40691e-05	0.00546219
25	COCAALIF_00434	WS2	256.5	5.40691e-05	0.00546219
18	KLKOBNJJ_00270	Nitrospirae	5102.5	5.42143e-05	0.00546573
18	MHMEBNHM_00863	Nitrospirae	5102.5	5.42143e-05	0.00546573
4	JKDBFGIJ_00184	BHI80-139	578.5	5.43409e-05	0.00547293
26	COCAALIF_01679	WS3	2415	5.49612e-05	0.00552979
18	FHBBCJPJ_00712	Nitrospirae	2288	5.54984e-05	0.00557818
20	KLKOBNJJ_00272	Proteobacteria	2433.5	5.69245e-05	0.00571572
24	CFDAKABD_01913	WPS-2	1855	5.72662e-05	0.00573263
6	HLGJJJBE_01458	Bacteroidetes	4388	5.71598e-05	0.00573263
24	CDMJKMDO_01531	WPS-2	1855	5.72662e-05	0.00573263
19	ONOLJHLD_02040	Planctomycetes	1412	5.77222e-05	0.00577245
10	HCFLHDLA_02999	Cyanobacteria	2141.5	5.78922e-05	0.0057778
10	IEALOPHJ_00855	Cyanobacteria	2141.5	5.78922e-05	0.0057778
26	MHMEBNHM_00863	WS3	5083.5	5.85658e-05	0.00582745
23	HCACAKHD_02569	Verrucomicrobia	5068	5.84762e-05	0.00582745
26	KLKOBNJJ_00270	WS3	5083.5	5.85658e-05	0.00582745
23	JDFBNJDO_01401	Verrucomicrobia	1658.5	5.94334e-05	0.0058784
23	MAMPJENG_02735	Verrucomicrobia	1658.5	5.94334e-05	0.0058784
23	FHGDBHBN_00842	Verrucomicrobia	1658.5	5.94334e-05	0.0058784
23	FHGDBHBN_00838	Verrucomicrobia	1658.5	5.94334e-05	0.0058784
1	LLLKGBKF_02514	Acidobacteria	4926.5	5.93543e-05	0.0058784
23	FEPKPPKO_01576	Verrucomicrobia	1658.5	5.94334e-05	0.0058784
19	PGHMJKLI_02913	Planctomycetes	1555.5	5.95023e-05	0.00587935
19	OHCOEIPK_02078	Planctomycetes	2491.5	5.98612e-05	0.00590893
13	MDJCJPGG_00965	FCPU426	169	6.05889e-05	0.00592892
19	OHJGBFFC_01326	Planctomycetes	1291.5	6.09004e-05	0.00592892
26	FIBCPHCL_00135	WS3	5051.5	6.05724e-05	0.00592892
19	JJJHCGKB_01229	Planctomycetes	1291.5	6.09004e-05	0.00592892
19	KFOIHGJG_01880	Planctomycetes	1291.5	6.09004e-05	0.00592892
19	AEJIBKBM_01366	Planctomycetes	1291.5	6.09004e-05	0.00592892
16	NOAENLIE_00321	GAL15	577.5	6.07739e-05	0.00592892
13	MDJCJPGG_02961	FCPU426	169	6.05889e-05	0.00592892
13	MDJCJPGG_01682	FCPU426	169	6.05889e-05	0.00592892
13	MDJCJPGG_01683	FCPU426	169	6.05889e-05	0.00592892
13	JEFEEPEI_01049	FCPU426	5	6.05889e-05	0.00592892
19	JAKELHHD_00122	Planctomycetes	1291.5	6.09004e-05	0.00592892
19	NMKAKDLN_00122	Planctomycetes	1291.5	6.09004e-05	0.00592892
19	OMLEKKEO_03134	Planctomycetes	1341	6.07961e-05	0.00592892
24	NGAOBHEP_02955	WPS-2	1044.5	6.20388e-05	0.00599853
10	BDHOEEKO_02926	Cyanobacteria	777	6.19517e-05	0.00599853
24	BDHOEEKO_02018	WPS-2	1044.5	6.20388e-05	0.00599853
10	CNJCMKMN_02803	Cyanobacteria	777	6.19517e-05	0.00599853
10	CNJCMKMN_02799	Cyanobacteria	777	6.19517e-05	0.00599853
10	BDHOEEKO_02920	Cyanobacteria	777	6.19517e-05	0.00599853
10	CNJCMKMN_02798	Cyanobacteria	777	6.19517e-05	0.00599853
19	DNMPKJFI_01090	Planctomycetes	984.5	6.49289e-05	0.00627187
3	PDNNEHCP_01604	Armatimonadetes	3422	6.50547e-05	0.0062779
1	AIPNLGHH_02865	Acidobacteria	2058	6.58988e-05	0.00635319
1	JFBHKJAA_01510	Acidobacteria	3389	6.65447e-05	0.00640923
24	PLIMKKAL_01757	WPS-2	4984.5	6.80209e-05	0.00653238
24	DHOHHAJF_01642	WPS-2	4984.5	6.80209e-05	0.00653238
24	HHJKIKAF_00241	WPS-2	4984.5	6.80209e-05	0.00653238
24	OHCOEIPK_02078	WPS-2	2369.5	6.81295e-05	0.00653647
0	IGJEJDBM_02307	AD3	939	6.8693e-05	0.00657781
0	CMLNBKPA_02865	AD3	939	6.8693e-05	0.00657781
20	DIPAEILB_00522	Proteobacteria	4374	6.94195e-05	0.00661546
20	LPOFGPBC_00017	Proteobacteria	4374	6.94195e-05	0.00661546
20	GNBNFEAB_01441	Proteobacteria	4374	6.94195e-05	0.00661546
20	LEGPGPKA_00205	Proteobacteria	4374	6.94195e-05	0.00661546
20	FOLLNFJL_00594	Proteobacteria	4374	6.94195e-05	0.00661546
1	MNFBHDDC_00779	Acidobacteria	1850.5	6.98651e-05	0.00665153
19	EHBNHFFP_01308	Planctomycetes	2566.5	7.05611e-05	0.00670493
19	DNBIHDPD_01287	Planctomycetes	799.5	7.05611e-05	0.00670493
24	ADDKDINA_02690	WPS-2	1846.5	7.14082e-05	0.00677892
26	BGJBNKBM_01709	WS3	4632	7.27435e-05	0.0068925
26	JNPHOLOA_02973	WS3	4632	7.27435e-05	0.0068925
18	GNODLNGL_00773	Nitrospirae	5114.5	7.28852e-05	0.00689934
21	EMHFBLLB_00624	TM6	2788.5	7.36063e-05	0.00696095
13	ALEHOFLB_02855	FCPU426	168	7.45438e-05	0.0070429
20	NMDNHBCM_01805	Proteobacteria	2293	7.57064e-05	0.00714593
20	HEHHLMAC_00642	Proteobacteria	2069	7.64486e-05	0.00720228
20	LHNJGJHE_01837	Proteobacteria	4531	7.64486e-05	0.00720228
19	NPJNFNHC_02147	Planctomycetes	2376.5	7.69704e-05	0.00723769
19	AHGLCKJL_00659	Planctomycetes	2376.5	7.69704e-05	0.00723769
24	NEKGEFFF_01927	WPS-2	1358.5	7.74983e-05	0.00728044
24	HDKAABMA_02714	WPS-2	2056	7.81508e-05	0.00733479
10	CMFLAFCI_02971	Cyanobacteria	1103	7.84388e-05	0.00735486
10	DNEFHBEK_02874	Cyanobacteria	772	7.87156e-05	0.00737385
20	LEGPGPKA_00366	Proteobacteria	1845	7.93043e-05	0.00741499
20	BMHKFKKI_02999	Proteobacteria	1845	7.93043e-05	0.00741499
24	PDIBMNBE_02737	WPS-2	1749.5	7.95011e-05	0.00742639
24	MJIDPECN_00826	WPS-2	4160	8.10917e-05	0.00756074
24	MALBGPPL_02293	WPS-2	4160	8.10917e-05	0.00756074
19	FEPKPPKO_02505	Planctomycetes	758.5	8.15203e-05	0.00759356
0	KMEODHND_00566	AD3	2182.5	8.16403e-05	0.0075976
13	JFLAOBAK_02175	FCPU426	3893	8.28835e-05	0.00770607
5	KFOIHGJG_02244	BRC1	344	8.36659e-05	0.00777153
24	IEALOPHJ_00855	WPS-2	2192.5	8.57187e-05	0.00794732
24	HCFLHDLA_02999	WPS-2	2192.5	8.57187e-05	0.00794732
21	OJBLFIHK_00224	TM6	767.5	8.63516e-05	0.00799853
26	DMFABGEH_02496	WS3	2191.5	8.73906e-05	0.00807968
26	FOLLNFJL_00481	WS3	2191.5	8.73906e-05	0.00807968
26	HJGCJNDD_00508	WS3	1718.5	8.88476e-05	0.00819148
26	GDCKIGAN_02490	WS3	1718.5	8.88476e-05	0.00819148
26	ANKLFOGK_01426	WS3	1718.5	8.88476e-05	0.00819148
19	KGIIFMPP_01596	Planctomycetes	2512	8.90513e-05	0.00820264
25	MHMEBNHM_01473	WS2	254	9.0143e-05	0.00820417
25	IIIDKDOF_00290	WS2	254	9.0143e-05	0.00820417
25	ALAHHLFJ_01518	WS2	254	9.0143e-05	0.00820417
25	MJIDPECN_01445	WS2	254	9.0143e-05	0.00820417
25	IIIDKDOF_00289	WS2	254	9.0143e-05	0.00820417
25	LKAJBACL_02795	WS2	254	9.0143e-05	0.00820417
25	JPPKKCIE_02389	WS2	254	9.0143e-05	0.00820417
25	LKAJBACL_02794	WS2	254	9.0143e-05	0.00820417
25	HHEEJDFC_02574	WS2	254	9.0143e-05	0.00820417
25	FFLNFDPE_00608	WS2	254	9.0143e-05	0.00820417
26	AFFFADHE_00242	WS3	4775.5	8.95878e-05	0.00820417
25	IIIDKDOF_00288	WS2	254	9.0143e-05	0.00820417
25	NKFAFPCA_01231	WS2	254	9.0143e-05	0.00820417
23	BLGIDMBD_00566	Verrucomicrobia	2470.5	9.07859e-05	0.00825511
13	IDHEOKFD_02063	FCPU426	167	9.15015e-05	0.00831256
26	MFIIEKON_02659	WS3	4008	9.16308e-05	0.00831669
24	NBODJFBK_00115	WPS-2	2098	9.20394e-05	0.00834614
26	GADGDLJJ_02037	WS3	5100.5	9.22872e-05	0.00836096
0	MDJCJPGG_02681	AD3	813.5	9.24664e-05	0.00836955
20	ANKLFOGK_01426	Proteobacteria	3966	9.30384e-05	0.00839071
20	HJGCJNDD_00508	Proteobacteria	3966	9.30384e-05	0.00839071
20	GDCKIGAN_02490	Proteobacteria	3966	9.30384e-05	0.00839071
1	KGIIFMPP_02226	Acidobacteria	4437	9.29245e-05	0.00839071
18	CNKBIEOL_02812	Nitrospirae	618	9.41202e-05	0.00847287
26	GKCKLEEP_01910	WS3	1792.5	9.41038e-05	0.00847287
3	JFBHKJAA_02779	Armatimonadetes	1516.5	9.54949e-05	0.00858883
18	AMIPOJOL_01747	Nitrospirae	2254.5	9.77805e-05	0.00877848
18	NGBCCJFK_01457	Nitrospirae	2254.5	9.77805e-05	0.00877848
24	OJAHBKGM_00038	WPS-2	3651	9.79073e-05	0.00878191
1	FFFANNHI_01275	Acidobacteria	4993	9.81691e-05	0.00879744
26	JEIJMKMH_00575	WS3	2531	9.82806e-05	0.00879948
18	MFJLJOMI_03130	Nitrospirae	1323	9.95811e-05	0.00890788
11	PGPGPEAO_00127	Elusimicrobia	4896.5	0.000100011	0.00893829
1	CKJIAAAO_02991	Acidobacteria	1977	0.000100407	0.00896564
19	EGLNICAO_01754	Planctomycetes	1056	0.000100524	0.00896658
24	ODGBFCFM_02329	WPS-2	2006	0.000100689	0.00896658
24	JCHOBBML_01731	WPS-2	2006	0.000100689	0.00896658
19	CIMJGIFP_00153	Planctomycetes	2022.5	0.000103169	0.00917096
20	HLGJJJBE_01458	Proteobacteria	1979	0.00010316	0.00917096
13	BBNIECEK_02373	FCPU426	3917	0.000104473	0.00920439
10	JNPHOLOA_02839	Cyanobacteria	648	0.000104206	0.00920439
10	JDPPJKAP_02746	Cyanobacteria	648	0.000104206	0.00920439
13	JEIJMKMH_01691	FCPU426	3917	0.000104473	0.00920439
10	BMHKFKKI_02787	Cyanobacteria	648	0.000104206	0.00920439
13	AONDDEAF_02331	FCPU426	3917	0.000104473	0.00920439
13	PCIDBGAI_01100	FCPU426	3917	0.000104473	0.00920439
13	EHHEGPAG_01934	FCPU426	3917	0.000104473	0.00920439
13	CBGPIFPG_01517	FCPU426	3917	0.000104473	0.00920439
13	BIOFKECB_02644	FCPU426	3917	0.000104473	0.00920439
19	CCMJCBMN_02027	Planctomycetes	1451	0.000105334	0.00924948
19	BLGIDMBD_00566	Planctomycetes	5063.5	0.000105358	0.00924948
10	EMHFBLLB_00624	Cyanobacteria	2803.5	0.000105315	0.00924948
19	FIBCPHCL_02456	Planctomycetes	1451	0.000105334	0.00924948
9	FHGDBHBN_02430	Chloroflexi	4427	0.000106238	0.00931024
9	CIMJGIFP_01616	Chloroflexi	4427	0.000106238	0.00931024
18	KLKOBNJJ_00272	Nitrospirae	5061.5	0.000106902	0.00936023
18	FIKFPAPB_00775	Nitrospirae	5118	0.000108005	0.00944013
18	PGPACBEK_02056	Nitrospirae	5118	0.000108005	0.00944013
18	HHJKIKAF_01786	Nitrospirae	625.5	0.00010955	0.0094667
19	HGEKOIIP_01883	Planctomycetes	919.5	0.000109129	0.0094667
18	MDBHAIEM_01757	Nitrospirae	625.5	0.00010955	0.0094667
18	MFBOJHGI_02899	Nitrospirae	625.5	0.00010955	0.0094667
18	CEOBEIHI_01204	Nitrospirae	625.5	0.00010955	0.0094667
18	AMIPOJOL_01971	Nitrospirae	625.5	0.00010955	0.0094667
18	MFBOJHGI_02898	Nitrospirae	625.5	0.00010955	0.0094667
18	MKDLBNOG_01764	Nitrospirae	625.5	0.00010955	0.0094667
19	BMHKFKKI_02999	Planctomycetes	1831	0.000109064	0.0094667
18	IOLKBDCA_01667	Nitrospirae	625.5	0.00010955	0.0094667
18	GDCKIGAN_02833	Nitrospirae	625.5	0.00010955	0.0094667
19	LEGPGPKA_00366	Planctomycetes	1831	0.000109064	0.0094667
18	HJGCJNDD_02184	Nitrospirae	625.5	0.00010955	0.0094667
19	LLHNOLKD_01900	Planctomycetes	3290.5	0.000109713	0.00947257
19	MHMEBNHM_01814	Planctomycetes	2019.5	0.000109964	0.00948601
9	HEHHLMAC_00642	Chloroflexi	4503	0.000110968	0.00953888
5	PKHMMIOL_00354	BRC1	341	0.000111346	0.00953888
5	JFBHKJAA_00922	BRC1	341	0.000111346	0.00953888
9	LHNJGJHE_01837	Chloroflexi	2097	0.000110968	0.00953888
5	MPJBEDPD_00514	BRC1	341	0.000111346	0.00953888
5	MPJBEDPD_00515	BRC1	341	0.000111346	0.00953888
5	KOGINAHI_02524	BRC1	341	0.000111346	0.00953888
5	AEBJOMKB_00675	BRC1	341	0.000111346	0.00953888
19	PLIMKKAL_02437	Planctomycetes	1495.5	0.0001121	0.00955392
13	CAAOEDFC_00865	FCPU426	166	0.000112058	0.00955392
13	AIPNLGHH_02568	FCPU426	166	0.000112058	0.00955392
13	BIIODBGL_02931	FCPU426	166	0.000112058	0.00955392
23	JFLAOBAK_02691	Verrucomicrobia	5123	0.000111829	0.00955392
13	AIPNLGHH_00973	FCPU426	166	0.000112058	0.00955392
16	DFAANINN_02391	GAL15	1200.5	0.000113106	0.00963137
13	JODBPJIP_01690	FCPU426	498	0.000113671	0.00967122
24	EIDHGLAO_02270	WPS-2	2203	0.000115241	0.00978796
19	MPAEIJCM_01389	Planctomycetes	4739.5	0.000115204	0.00978796
19	FPLHHLPF_00208	Planctomycetes	2536	0.000116001	0.00984411
18	PLIMKKAL_01757	Nitrospirae	2536.5	0.000116723	0.00987235
18	DHOHHAJF_01642	Nitrospirae	2536.5	0.000116723	0.00987235
18	HHJKIKAF_00241	Nitrospirae	2536.5	0.000116723	0.00987235
1	FPIOINCO_02402	Acidobacteria	1332.5	0.000116732	0.00987235
20	CEOBEIHI_02862	Proteobacteria	3148	0.000117902	0.00996278
21	GNODLNGL_00773	TM6	2790	0.00011863	0.0100158
26	PGHMJKLI_02913	WS3	282	0.000118762	0.0100185
13	KMEDIIDM_02665	FCPU426	1880.5	0.000119456	0.0100599
13	MAKIOCFH_01826	FCPU426	1880.5	0.000119456	0.0100599
1	NPJNFNHC_02147	Acidobacteria	4937.5	0.000121051	0.0101769
1	AHGLCKJL_00659	Acidobacteria	4937.5	0.000121051	0.0101769
10	BAKGHKHF_03104	Cyanobacteria	645	0.000121799	0.0102225
10	GINJBAGF_00952	Cyanobacteria	645	0.000121799	0.0102225
20	PFKKJABP_02065	Proteobacteria	2541.5	0.000124034	0.0104013
24	HLNJCPMD_03343	WPS-2	2710	0.000124144	0.0104016
21	CEFFNKOC_01108	TM6	1087.5	0.000124733	0.0104084
24	OJIJIICG_01125	WPS-2	3215.5	0.000124743	0.0104084
24	HBEDAIKH_00009	WPS-2	3083.5	0.000124958	0.0104084
21	LFNCFBJA_03288	TM6	1087.5	0.000124733	0.0104084
24	IELLNHHP_00004	WPS-2	3083.5	0.000124958	0.0104084
24	LPLFHCKM_03231	WPS-2	3083.5	0.000124958	0.0104084
24	IPEHBHMA_01675	WPS-2	3083.5	0.000124958	0.0104084
26	LEGPGPKA_00205	WS3	2007	0.000127747	0.0105432
24	JFBHKJAA_02679	WPS-2	2180	0.000127164	0.0105432
1	NGGFNHNE_01194	Acidobacteria	3778.5	0.000127733	0.0105432
1	IKPAOBJG_02392	Acidobacteria	1621.5	0.000127733	0.0105432
26	FOLLNFJL_00594	WS3	2007	0.000127747	0.0105432
26	GNBNFEAB_01441	WS3	2007	0.000127747	0.0105432
26	LPOFGPBC_00017	WS3	2007	0.000127747	0.0105432
19	GINJBAGF_02271	Planctomycetes	928	0.000126863	0.0105432
26	DIPAEILB_00522	WS3	2007	0.000127747	0.0105432
1	BFDODJHO_00595	Acidobacteria	1621.5	0.000127733	0.0105432
1	JEIJMKMH_00353	Acidobacteria	3778.5	0.000127733	0.0105432
20	JEIJMKMH_01691	Proteobacteria	4635.5	0.000128726	0.0105451
24	BGJBNKBM_01709	WPS-2	2345	0.000128231	0.0105451
20	BIOFKECB_02644	Proteobacteria	4635.5	0.000128726	0.0105451
20	CBGPIFPG_01517	Proteobacteria	4635.5	0.000128726	0.0105451
20	AONDDEAF_02331	Proteobacteria	4635.5	0.000128726	0.0105451
20	BBNIECEK_02373	Proteobacteria	4635.5	0.000128726	0.0105451
24	JNPHOLOA_02973	WPS-2	2345	0.000128231	0.0105451
20	EHHEGPAG_01934	Proteobacteria	4635.5	0.000128726	0.0105451
20	PCIDBGAI_01100	Proteobacteria	4635.5	0.000128726	0.0105451
0	PNPIHBBO_00550	AD3	2687.5	0.00012948	0.0105982
26	KLKOBNJJ_00272	WS3	5032.5	0.000131132	0.0107245
1	IMBPIDAD_03021	Acidobacteria	5085	0.00013176	0.010767
0	JEIJMKMH_00575	AD3	4959.5	0.000133253	0.01088
21	GINJBAGF_00952	TM6	641	0.000133488	0.0108813
21	BAKGHKHF_03104	TM6	641	0.000133488	0.0108813
24	EHHEGPAG_00497	WPS-2	4672.5	0.000134923	0.0109622
24	PCIDBGAI_01530	WPS-2	4672.5	0.000134923	0.0109622
24	MFMJPKLF_00382	WPS-2	4672.5	0.000134923	0.0109622
24	GKCKLEEP_01912	WPS-2	4672.5	0.000134923	0.0109622
21	BAIBGECD_02894	TM6	870.5	0.000136026	0.0110428
13	BGIGIGGP_01782	FCPU426	165	0.000136918	0.0111061
18	JFLAOBAK_02175	Nitrospirae	2191.5	0.000139192	0.0112814
24	AIPNLGHH_02865	WPS-2	4328	0.000139375	0.0112869
1	MFJLJOMI_03130	Acidobacteria	1344	0.000139518	0.0112894
24	HEHHLMAC_02408	WPS-2	4930.5	0.000141757	0.0114612
13	FHGDBHBN_01067	FCPU426	2180	0.00014415	0.0116262
13	HHNHBKGA_00639	FCPU426	3026	0.00014415	0.0116262
13	JNEEPLCN_00105	FCPU426	3026	0.00014415	0.0116262
1	FPLHHLPF_02362	Acidobacteria	4943	0.000144591	0.0116523
23	BAIBGECD_00102	Verrucomicrobia	4778.5	0.000145609	0.0117248
19	KKDINAOP_01105	Planctomycetes	4831	0.000146047	0.0117428
6	LPLFHCKM_03231	Bacteroidetes	1260	0.000146424	0.0117428
6	IPEHBHMA_01675	Bacteroidetes	1260	0.000146424	0.0117428
6	IELLNHHP_00004	Bacteroidetes	1260	0.000146424	0.0117428
6	HBEDAIKH_00009	Bacteroidetes	1260	0.000146424	0.0117428
24	CNKBIEOL_02812	WPS-2	2083.5	0.000147075	0.0117855
20	COCAALIF_01679	Proteobacteria	4994	0.000147433	0.0118046
21	NEKGEFFF_03091	TM6	516	0.000148269	0.011862
26	OGHJINJO_02796	WS3	1644	0.000150597	0.0120386
21	FOLLNFJL_00482	TM6	4391	0.000150995	0.0120606
24	DNNJOAJL_02790	WPS-2	2381.5	0.000152929	0.0122053
24	MHEKIAHM_00579	WPS-2	2279	0.000154748	0.0123405
24	GADGDLJJ_02037	WPS-2	2710.5	0.000154948	0.0123465
24	AIPNLGHH_01579	WPS-2	4916	0.000155124	0.0123507
24	HLGJJJBE_01688	WPS-2	906	0.000163813	0.0124053
24	HLGJJJBE_01689	WPS-2	906	0.000163813	0.0124053
24	HLGJJJBE_01694	WPS-2	906	0.000163813	0.0124053
24	JDPPJKAP_03068	WPS-2	906	0.000163813	0.0124053
24	HLGJJJBE_02664	WPS-2	906	0.000163813	0.0124053
24	HLGJJJBE_02663	WPS-2	906	0.000163813	0.0124053
24	JDPPJKAP_02966	WPS-2	906	0.000163813	0.0124053
24	JDPPJKAP_02939	WPS-2	906	0.000163813	0.0124053
24	JDPPJKAP_03098	WPS-2	906	0.000163813	0.0124053
24	JDPPJKAP_03065	WPS-2	906	0.000163813	0.0124053
24	LECPEDNJ_02843	WPS-2	906	0.000163813	0.0124053
24	HPICKBJP_03219	WPS-2	906	0.000163813	0.0124053
24	ELLPFEOC_02859	WPS-2	906	0.000163813	0.0124053
24	ELLPFEOC_02827	WPS-2	906	0.000163813	0.0124053
24	OMLEKKEO_03027	WPS-2	906	0.000163813	0.0124053
24	ELLPFEOC_01487	WPS-2	906	0.000163813	0.0124053
24	EIDHGAFL_00178	WPS-2	906	0.000163813	0.0124053
24	OMLEKKEO_03052	WPS-2	906	0.000163813	0.0124053
18	ECLMPNAP_01225	Nitrospirae	4512	0.000159691	0.0124053
24	LECPEDNJ_02817	WPS-2	906	0.000163813	0.0124053
24	DNEFHBEK_03093	WPS-2	906	0.000163813	0.0124053
24	DNEFHBEK_03090	WPS-2	906	0.000163813	0.0124053
18	LFNCFBJA_03288	Nitrospirae	140	0.000162561	0.0124053
24	BAIBGECD_03055	WPS-2	906	0.000163813	0.0124053
24	LHNJGJHE_03103	WPS-2	906	0.000163813	0.0124053
24	CNJCMKMN_02929	WPS-2	906	0.000163813	0.0124053
24	CNJCMKMN_02928	WPS-2	906	0.000163813	0.0124053
23	MHMEBNHM_01814	Verrucomicrobia	2002.5	0.000157164	0.0124053
24	CNJCMKMN_02823	WPS-2	906	0.000163813	0.0124053
1	MCHAJCLP_00136	Acidobacteria	4437	0.00015801	0.0124053
18	CEFFNKOC_01108	Nitrospirae	140	0.000162561	0.0124053
24	BDHOEEKO_02888	WPS-2	906	0.000163813	0.0124053
24	BMHKFKKI_03020	WPS-2	906	0.000163813	0.0124053
24	BMHKFKKI_03008	WPS-2	906	0.000163813	0.0124053
24	BMHKFKKI_02965	WPS-2	906	0.000163813	0.0124053
24	BMHKFKKI_02645	WPS-2	906	0.000163813	0.0124053
24	BMHKFKKI_02627	WPS-2	906	0.000163813	0.0124053
24	MFIIEKON_00965	WPS-2	906	0.000163813	0.0124053
24	BIIODBGL_03067	WPS-2	906	0.000163813	0.0124053
24	BIIODBGL_03066	WPS-2	906	0.000163813	0.0124053
24	BIIODBGL_03062	WPS-2	906	0.000163813	0.0124053
24	ELLPFEOC_02956	WPS-2	906	0.000163813	0.0124053
24	BAIBGECD_03054	WPS-2	906	0.000163813	0.0124053
24	BIIODBGL_03060	WPS-2	906	0.000163813	0.0124053
24	JNPHOLOA_02639	WPS-2	906	0.000163813	0.0124053
24	BAIBGECD_00648	WPS-2	906	0.000163813	0.0124053
24	JNPHOLOA_02636	WPS-2	906	0.000163813	0.0124053
24	JNPHOLOA_02638	WPS-2	906	0.000163813	0.0124053
24	BAIBGECD_00649	WPS-2	906	0.000163813	0.0124053
24	BAIBGECD_02959	WPS-2	906	0.000163813	0.0124053
26	FOLLNFJL_00482	WS3	2261.5	0.000160778	0.0124053
24	OMLEKKEO_01395	WPS-2	906	0.000163813	0.0124053
24	JNPHOLOA_02611	WPS-2	906	0.000163813	0.0124053
24	BAIBGECD_00651	WPS-2	906	0.000163813	0.0124053
24	JNPHOLOA_02637	WPS-2	906	0.000163813	0.0124053
24	OMLEKKEO_01397	WPS-2	906	0.000163813	0.0124053
24	NEKGEFFF_01925	WPS-2	906	0.000163813	0.0124053
19	KGIIFMPP_02226	Planctomycetes	2070	0.000159871	0.0124053
24	BAIBGECD_00652	WPS-2	906	0.000163813	0.0124053
24	JDPPJKAP_02162	WPS-2	906	0.000163813	0.0124053
24	BAIBGECD_00656	WPS-2	906	0.000163813	0.0124053
24	NEKGEFFF_01926	WPS-2	906	0.000163813	0.0124053
24	NAJNALMA_03313	WPS-2	906	0.000163813	0.0124053
24	ANKPIPCM_00964	WPS-2	906	0.000163813	0.0124053
10	OMLEKKEO_01850	Cyanobacteria	977.5	0.000164281	0.0124312
21	NEKGEFFF_03059	TM6	514	0.000166894	0.0126193
18	FEGIIJKD_00016	Nitrospirae	2568	0.000169018	0.0127702
10	IPEHBHMA_00849	Cyanobacteria	3886.5	0.000169522	0.0127985
24	OMLEKKEO_03134	WPS-2	1229.5	0.000172778	0.0130344
9	KMEODHND_00566	Chloroflexi	4430	0.000172984	0.01304
11	FHOMCAAH_00409	Elusimicrobia	4819	0.000173738	0.0130869
17	OJIJIICG_00974	Gemmatimonadetes	192	0.000176913	0.0132657
17	BDHOEEKO_00946	Gemmatimonadetes	192	0.000176913	0.0132657
17	FJBKHHLF_00927	Gemmatimonadetes	192	0.000176913	0.0132657
17	IGAHGJDB_01910	Gemmatimonadetes	192	0.000176913	0.0132657
17	MNFBHDDC_02192	Gemmatimonadetes	192	0.000176913	0.0132657
17	EMHFBLLB_00523	Gemmatimonadetes	192	0.000176913	0.0132657
26	MPFAFONB_00255	WS3	1656.5	0.000180252	0.0133745
26	MJIDPECN_00682	WS3	1656.5	0.000180252	0.0133745
26	MJIDPECN_00683	WS3	1656.5	0.000180252	0.0133745
26	ADAMKFMA_00256	WS3	1656.5	0.000180252	0.0133745
26	JGNJILAH_00429	WS3	1656.5	0.000180252	0.0133745
26	JMOEIIIC_00837	WS3	3743.5	0.000180252	0.0133745
26	MFBOJHGI_00584	WS3	1656.5	0.000180252	0.0133745
26	IJGBJJCP_00403	WS3	1656.5	0.000180252	0.0133745
26	HHJKIKAF_00727	WS3	1656.5	0.000180252	0.0133745
26	IGAHGJDB_02327	WS3	3743.5	0.000180252	0.0133745
26	FFJEODML_01299	WS3	1656.5	0.000180252	0.0133745
26	FKGFGBBK_00232	WS3	1656.5	0.000180252	0.0133745
26	FPKMIAFF_00326	WS3	3743.5	0.000180252	0.0133745
26	GDCKIGAN_02621	WS3	1656.5	0.000180252	0.0133745
21	BIIODBGL_02833	TM6	1077	0.000183664	0.0134566
21	HCFLHDLA_02699	TM6	1077	0.000183664	0.0134566
21	HCFLHDLA_02698	TM6	1077	0.000183664	0.0134566
21	HCFLHDLA_02697	TM6	1077	0.000183664	0.0134566
0	GKICIIDI_02793	AD3	3403.5	0.000182766	0.0134566
21	GEPHECIO_02880	TM6	1077	0.000183664	0.0134566
21	GEPHECIO_02879	TM6	1077	0.000183664	0.0134566
21	FGAIBHHO_02644	TM6	1077	0.000183664	0.0134566
21	BIIODBGL_02840	TM6	1077	0.000183664	0.0134566
21	OMLEKKEO_02971	TM6	1077	0.000183664	0.0134566
21	OMLEKKEO_02972	TM6	1077	0.000183664	0.0134566
24	DIFGJIMJ_02733	WPS-2	1163.5	0.000183638	0.0134566
21	CNJCMKMN_02830	TM6	1077	0.000183664	0.0134566
21	HLGJJJBE_02812	TM6	1077	0.000183664	0.0134566
21	HLGJJJBE_02811	TM6	1077	0.000183664	0.0134566
21	GEPHECIO_02876	TM6	1077	0.000183664	0.0134566
21	DNEFHBEK_02895	TM6	1077	0.000183664	0.0134566
10	JAKELHHD_00863	Cyanobacteria	4813.5	0.000184162	0.0134732
24	FPIOINCO_02402	WPS-2	3193.5	0.000184154	0.0134732
24	FEPKPPKO_01708	WPS-2	2078.5	0.000185525	0.0135629
21	CAHKLDPH_02696	TM6	512	0.000187703	0.0135919
19	MFBOJHGI_00002	Planctomycetes	3256.5	0.000186384	0.0135919
19	NGBCCJFK_00287	Planctomycetes	1300.5	0.000186911	0.0135919
19	NGBCCJFK_00286	Planctomycetes	1300.5	0.000186911	0.0135919
21	HLGJJJBE_03047	TM6	512	0.000187703	0.0135919
21	MFMJPKLF_02479	TM6	512	0.000187703	0.0135919
21	BDHOEEKO_03018	TM6	512	0.000187703	0.0135919
21	JNPHOLOA_02835	TM6	512	0.000187703	0.0135919
21	AOKAKHOA_02776	TM6	512	0.000187703	0.0135919
21	HLGJJJBE_02698	TM6	512	0.000187703	0.0135919
21	HLGJJJBE_02702	TM6	512	0.000187703	0.0135919
21	HLGJJJBE_02699	TM6	512	0.000187703	0.0135919
21	HLGJJJBE_02696	TM6	512	0.000187703	0.0135919
19	HALBNCLO_03133	Planctomycetes	3320.5	0.00019377	0.014021
18	COCAALIF_01679	Nitrospirae	2503.5	0.000193968	0.0140251
24	FLHFPFAM_00007	WPS-2	2400.5	0.000197529	0.0142514
24	BMHKFKKI_02968	WPS-2	2400.5	0.000197529	0.0142514
24	BDHOEEKO_02954	WPS-2	2400.5	0.000197529	0.0142514
13	ANKPIPCM_01264	FCPU426	2234	0.00019836	0.014301
26	GKICIIDI_02793	WS3	1505	0.000201511	0.0145176
0	DNMPKJFI_01090	AD3	1149	0.000201717	0.0145219
24	MEPDDACI_02658	WPS-2	2602	0.000204287	0.0146236
24	AKJMIAAP_02697	WPS-2	2602	0.000204287	0.0146236
24	KPNBAAFF_01763	WPS-2	2602	0.000204287	0.0146236
26	FIKFPAPB_00775	WS3	5053	0.000204239	0.0146236
19	KBAJOAGE_01431	Planctomycetes	2372	0.000204309	0.0146236
24	PLPEDOEE_03230	WPS-2	2602	0.000204287	0.0146236
24	FOLLNFJL_01493	WPS-2	2602	0.000204287	0.0146236
26	PGPACBEK_02056	WS3	5053	0.000204239	0.0146236
23	PGPACBEK_02056	Verrucomicrobia	5065.5	0.000205148	0.0146532
24	EMDOHFPJ_00953	WPS-2	900	0.000205314	0.0146532
24	BNOHFMOE_01675	WPS-2	900	0.000205314	0.0146532
23	FIKFPAPB_00775	Verrucomicrobia	5065.5	0.000205148	0.0146532
10	LHNJGJHE_01837	Cyanobacteria	4208	0.000206459	0.0147138
10	HEHHLMAC_00642	Cyanobacteria	2392	0.000206459	0.0147138
0	FMBKFIOA_00941	AD3	2572.5	0.000208306	0.0148347
19	DNKNHEPL_01470	Planctomycetes	2547.5	0.000209181	0.0148429
27	NHOKACKK_02773	[Thermi]	661	0.000209319	0.0148429
27	CMLNBKPA_02865	[Thermi]	661	0.000209319	0.0148429
27	EFBCKOKO_01069	[Thermi]	661	0.000209319	0.0148429
27	IGJEJDBM_02307	[Thermi]	661	0.000209319	0.0148429
27	NHOKACKK_02774	[Thermi]	661	0.000209319	0.0148429
19	DFAANINN_00159	Planctomycetes	2392.5	0.000209834	0.0148689
19	HLGJJJBE_02694	Planctomycetes	1075	0.000211694	0.0149575
0	CIMJGIFP_01616	AD3	2218.5	0.00021184	0.0149575
19	OMLEKKEO_01402	Planctomycetes	1075	0.000211694	0.0149575
0	FHGDBHBN_02430	AD3	2218.5	0.00021184	0.0149575
26	CEOBEIHI_02862	WS3	1248.5	0.000211637	0.0149575
10	PGHMJKLI_02913	Cyanobacteria	1376	0.000212622	0.0150021
25	CNKBIEOL_00795	WS2	1631	0.000213992	0.015088
13	AMIPOJOL_01747	FCPU426	3980	0.00021967	0.0154664
13	NGBCCJFK_01457	FCPU426	3980	0.00021967	0.0154664
1	ONOLJHLD_02169	Acidobacteria	5034	0.000220002	0.0154678
1	MLAJAMNE_01525	Acidobacteria	5034	0.000220002	0.0154678
19	FFFANNHI_01275	Planctomycetes	2490	0.000222581	0.015638
1	FIBCPHCL_02648	Acidobacteria	4592	0.00022287	0.0156473
21	NEKGEFFF_01927	TM6	1273.5	0.00022314	0.0156481
26	FEGIIJKD_00016	WS3	2603.5	0.000223197	0.0156481
19	LFNCFBJA_03288	Planctomycetes	1185	0.000224201	0.0156963
19	CEFFNKOC_01108	Planctomycetes	1185	0.000224201	0.0156963
1	FOHDGCDG_00468	Acidobacteria	2164.5	0.00022505	0.0157335
23	FOHDGCDG_00468	Verrucomicrobia	661.5	0.00022505	0.0157335
10	HLGJJJBE_02779	Cyanobacteria	749	0.000227629	0.0157694
10	BAIBGECD_02832	Cyanobacteria	749	0.000227629	0.0157694
10	BAIBGECD_02831	Cyanobacteria	749	0.000227629	0.0157694
10	BAIBGECD_02839	Cyanobacteria	749	0.000227629	0.0157694
10	BAIBGECD_02830	Cyanobacteria	749	0.000227629	0.0157694
10	DNEFHBEK_03074	Cyanobacteria	749	0.000227629	0.0157694
10	OMLEKKEO_03114	Cyanobacteria	749	0.000227629	0.0157694
10	JNPHOLOA_02827	Cyanobacteria	749	0.000227629	0.0157694
10	DNEFHBEK_03103	Cyanobacteria	749	0.000227629	0.0157694
10	DNEFHBEK_03025	Cyanobacteria	749	0.000227629	0.0157694
10	CNJCMKMN_03055	Cyanobacteria	749	0.000227629	0.0157694
10	NEKGEFFF_03019	Cyanobacteria	749	0.000227629	0.0157694
10	NGBCCJFK_02729	Cyanobacteria	749	0.000227629	0.0157694
1	FEGIIJKD_00016	Acidobacteria	2593	0.00022932	0.0158754
4	NHOKACKK_02773	BHI80-139	660	0.00023026	0.0158851
4	CMLNBKPA_02865	BHI80-139	660	0.00023026	0.0158851
4	NHOKACKK_02774	BHI80-139	660	0.00023026	0.0158851
4	IGJEJDBM_02307	BHI80-139	660	0.00023026	0.0158851
4	EFBCKOKO_01069	BHI80-139	660	0.00023026	0.0158851
1	CEFFNKOC_01108	Acidobacteria	152	0.000230581	0.0158851
1	LFNCFBJA_03288	Acidobacteria	152	0.000230581	0.0158851
9	GKICIIDI_02793	Chloroflexi	1504	0.000231128	0.0159117
19	CKJIAAAO_03011	Planctomycetes	1072	0.000231601	0.0159222
19	FOLLNFJL_00564	Planctomycetes	1072	0.000231601	0.0159222
27	MFBOJHGI_02803	[Thermi]	1273	0.000234409	0.0160929
27	MFBOJHGI_02804	[Thermi]	1273	0.000234409	0.0160929
10	KKDINAOP_02604	Cyanobacteria	632	0.000235674	0.0161686
6	JAKELHHD_00863	Bacteroidetes	2596	0.000237515	0.0162773
23	CCBOEECK_02619	Verrucomicrobia	2813.5	0.000237587	0.0162773
18	FPLHHLPF_02362	Nitrospirae	4901	0.000237954	0.0162912
19	NGPFLCHJ_00431	Planctomycetes	2531.5	0.00024002	0.0164214
24	BNNLOACE_01885	WPS-2	2145.5	0.000244636	0.0167141
1	FGAIBHHO_02097	Acidobacteria	917	0.000244528	0.0167141
18	LLLKGBKF_02514	Nitrospirae	4811	0.000249152	0.0170004
16	GDFCKOHK_00756	GAL15	1272	0.000250328	0.0170004
24	BDHOEEKO_02920	WPS-2	780	0.000250081	0.0170004
24	CNJCMKMN_02799	WPS-2	780	0.000250081	0.0170004
24	CNJCMKMN_02798	WPS-2	780	0.000250081	0.0170004
24	BDHOEEKO_02926	WPS-2	780	0.000250081	0.0170004
24	CNJCMKMN_02803	WPS-2	780	0.000250081	0.0170004
18	AIPNLGHH_02865	Nitrospirae	2161	0.000250369	0.0170004
16	HHEEJDFC_00209	GAL15	1272	0.000250328	0.0170004
24	KDDIKHGA_01721	WPS-2	1704.5	0.000251798	0.0170858
23	KLKOBNJJ_00272	Verrucomicrobia	4990.5	0.000253733	0.0172053
24	BLGIDMBD_00566	WPS-2	4828.5	0.000254334	0.0172343
1	DNNJOAJL_00191	Acidobacteria	3236	0.000254535	0.0172361
18	DIFGJIMJ_02733	Nitrospirae	2808.5	0.000255548	0.0172929
3	BNOHFMOE_00474	Armatimonadetes	1053	0.000256294	0.0173179
26	JALFBJJC_01426	WS3	2527	0.000256441	0.0173179
26	DFKJDOFD_01141	WS3	2527	0.000256441	0.0173179
9	NGAOBHEP_02955	Chloroflexi	107.5	0.000257042	0.0173349
9	BDHOEEKO_02018	Chloroflexi	107.5	0.000257042	0.0173349
23	FIBCPHCL_00135	Verrucomicrobia	4947.5	0.000257285	0.0173395
6	EMHFBLLB_00624	Bacteroidetes	5048	0.000262312	0.0176662
19	PLPEDOEE_03230	Planctomycetes	2461.5	0.00026341	0.0176802
19	AKJMIAAP_02697	Planctomycetes	2461.5	0.00026341	0.0176802
19	MEPDDACI_02658	Planctomycetes	2461.5	0.00026341	0.0176802
19	KPNBAAFF_01763	Planctomycetes	2461.5	0.00026341	0.0176802
19	FOLLNFJL_01493	Planctomycetes	2461.5	0.00026341	0.0176802
13	GNBNFEAB_01441	FCPU426	3609	0.00026788	0.0177498
13	FPKMIAFF_00326	FCPU426	2287	0.000268742	0.0177498
13	MJIDPECN_00683	FCPU426	3113	0.000268742	0.0177498
13	MPFAFONB_00255	FCPU426	3113	0.000268742	0.0177498
13	MFBOJHGI_00584	FCPU426	3113	0.000268742	0.0177498
13	IJGBJJCP_00403	FCPU426	3113	0.000268742	0.0177498
13	FOLLNFJL_00594	FCPU426	3609	0.00026788	0.0177498
13	LPOFGPBC_00017	FCPU426	3609	0.00026788	0.0177498
13	MJIDPECN_00682	FCPU426	3113	0.000268742	0.0177498
13	FFJEODML_01299	FCPU426	3113	0.000268742	0.0177498
13	DIPAEILB_00522	FCPU426	3609	0.00026788	0.0177498
13	LEGPGPKA_00205	FCPU426	3609	0.00026788	0.0177498
13	JMOEIIIC_00837	FCPU426	2287	0.000268742	0.0177498
13	ADAMKFMA_00256	FCPU426	3113	0.000268742	0.0177498
7	JJEDFKOG_00132	Chlamydiae	326	0.000266257	0.0177498
13	KEDIDFCO_01794	FCPU426	3113	0.000268742	0.0177498
13	JGNJILAH_00429	FCPU426	3113	0.000268742	0.0177498
7	JJEDFKOG_00131	Chlamydiae	326	0.000266257	0.0177498
13	IGAHGJDB_02327	FCPU426	2287	0.000268742	0.0177498
13	GDCKIGAN_02621	FCPU426	3113	0.000268742	0.0177498
7	JJEDFKOG_00130	Chlamydiae	326	0.000266257	0.0177498
13	FKGFGBBK_00232	FCPU426	3113	0.000268742	0.0177498
20	MFMJPKLF_02414	Proteobacteria	3669.5	0.000265755	0.0177498
13	HHJKIKAF_00727	FCPU426	3113	0.000268742	0.0177498
21	DNEFHBEK_02874	TM6	742.5	0.000273636	0.018061
21	MJPMOEHN_00895	TM6	2758.5	0.000279149	0.0184127
19	MOKLPMKH_02729	Planctomycetes	4572.5	0.000283397	0.018631
19	IJGBJJCP_01868	Planctomycetes	4572.5	0.000283397	0.018631
19	GNBNFEAB_00186	Planctomycetes	4572.5	0.000283397	0.018631
19	NKNIOLFM_00597	Planctomycetes	4572.5	0.000283397	0.018631
19	ANKPIPCM_02768	Planctomycetes	4572.5	0.000283397	0.018631
10	CNJCMKMN_02927	Cyanobacteria	744	0.000284274	0.0186639
10	JDPPJKAP_01350	Cyanobacteria	744	0.000284274	0.0186639
19	NEKGEFFF_01927	Planctomycetes	1390	0.000284508	0.0186669
5	JAKELHHD_00863	BRC1	3088	0.000286743	0.0188011
18	FPIOINCO_02402	Nitrospirae	1392.5	0.000287493	0.0188378
21	HCFLHDLA_02707	TM6	852.5	0.000287737	0.0188413
1	NGAOBHEP_02955	Acidobacteria	111.5	0.000289319	0.01892
1	BDHOEEKO_02018	Acidobacteria	111.5	0.000289319	0.01892
11	BBMJFOJK_00898	Elusimicrobia	2108	0.000290767	0.0189896
21	PDIBMNBE_02737	TM6	1641.5	0.000290669	0.0189896
21	DMFABGEH_02496	TM6	4318	0.000291379	0.0190045
21	FOLLNFJL_00481	TM6	4318	0.000291379	0.0190045
24	ANCKBGAH_03297	WPS-2	890.5	0.000291732	0.0190151
19	AMCDGPAB_00031	Planctomycetes	3293	0.000292223	0.0190346
18	CKJIAAAO_02991	Nitrospirae	2060.5	0.000297213	0.0193469
24	AMIPOJOL_01747	WPS-2	4508.5	0.000298853	0.0194282
24	NGBCCJFK_01457	WPS-2	4508.5	0.000298853	0.0194282
11	JAKELHHD_02300	Elusimicrobia	4828	0.000300616	0.01953
0	DIFGJIMJ_02733	AD3	1171	0.000302651	0.0196493
26	OAMINIBB_01058	WS3	3649.5	0.000303524	0.0196802
20	HPPKBJOB_02673	Proteobacteria	4948.5	0.000303408	0.0196802
18	CMLNBKPA_02865	Nitrospirae	67	0.000310382	0.0200594
18	IGJEJDBM_02307	Nitrospirae	67	0.000310382	0.0200594
1	AGIIPMEF_02247	Acidobacteria	1797	0.000310342	0.0200594
19	CIAGDDCA_01618	Planctomycetes	4217.5	0.000309729	0.0200594
1	KMKOCMEF_03134	Acidobacteria	1797	0.000310342	0.0200594
19	LECPEDNJ_02938	Planctomycetes	2059	0.000311976	0.0201361
19	HJEAALFP_02881	Planctomycetes	2059	0.000311976	0.0201361
20	NBODJFBK_00115	Proteobacteria	2033.5	0.000313694	0.0202339
24	ECLMPNAP_01225	WPS-2	2355.5	0.000317079	0.0204389
19	PFKKJABP_02188	Planctomycetes	4943.5	0.000321542	0.0207132
1	NEBHDPHN_02215	Acidobacteria	5025.5	0.000326743	0.0210345
13	OAKJFCCO_02679	FCPU426	3641	0.000328787	0.0211113
23	OJBLFIHK_00224	Verrucomicrobia	826.5	0.000328515	0.0211113
13	AIAKNALP_02588	FCPU426	3641	0.000328787	0.0211113
13	FOLLNFJL_02717	FCPU426	3641	0.000328787	0.0211113
20	MLBIJOFO_01877	Proteobacteria	1384	0.000330121	0.0211833
16	ANCKBGAH_03297	GAL15	656	0.000334895	0.0214757
21	LEGPGPKA_00365	TM6	1357.5	0.000336616	0.0215722
5	AMIPOJOL_01747	BRC1	2803.5	0.00033855	0.0216681
5	NGBCCJFK_01457	BRC1	2803.5	0.00033855	0.0216681
1	GNODLNGL_00773	Acidobacteria	4987.5	0.00033926	0.0216995
1	COCAALIF_01679	Acidobacteria	2552	0.000346402	0.022142
10	CIMJGIFP_01616	Cyanobacteria	2367	0.00034927	0.0222966
10	FHGDBHBN_02430	Cyanobacteria	2367	0.00034927	0.0222966
1	FOLLNFJL_00564	Acidobacteria	118	0.000349983	0.0223134
1	CKJIAAAO_03011	Acidobacteria	118	0.000349983	0.0223134
13	NNBONEKJ_01770	FCPU426	4272	0.000351558	0.022342
13	CGLLDFMM_00619	FCPU426	4272	0.000351558	0.022342
13	KABDFJCB_00963	FCPU426	4272	0.000351558	0.022342
13	MPJBEDPD_00130	FCPU426	4272	0.000351558	0.022342
19	DIFGJIMJ_02733	Planctomycetes	1084.5	0.000350778	0.022342
24	BAIBGECD_02832	WPS-2	771	0.00035807	0.0223549
26	BBNIECEK_02373	WS3	2302	0.000355995	0.0223549
24	BAIBGECD_02839	WPS-2	771	0.00035807	0.0223549
10	FOLLNFJL_00564	Cyanobacteria	957	0.000357211	0.0223549
24	BAIBGECD_02830	WPS-2	771	0.00035807	0.0223549
24	JNPHOLOA_02827	WPS-2	771	0.00035807	0.0223549
24	NEKGEFFF_03019	WPS-2	771	0.00035807	0.0223549
24	BAIBGECD_02831	WPS-2	771	0.00035807	0.0223549
24	DNEFHBEK_03074	WPS-2	771	0.00035807	0.0223549
24	DNEFHBEK_03025	WPS-2	771	0.00035807	0.0223549
24	EJFMCAJH_02390	WPS-2	1598	0.000352159	0.0223549
24	NGBCCJFK_02729	WPS-2	771	0.00035807	0.0223549
10	HLGJJJBE_02694	Cyanobacteria	957	0.000357211	0.0223549
10	CKJIAAAO_03011	Cyanobacteria	957	0.000357211	0.0223549
26	AONDDEAF_02331	WS3	2302	0.000355995	0.0223549
26	CBGPIFPG_01517	WS3	2302	0.000355995	0.0223549
19	BMKIPNLB_01681	Planctomycetes	4617.5	0.000357142	0.0223549
26	JEIJMKMH_01691	WS3	2302	0.000355995	0.0223549
24	HLGJJJBE_02779	WPS-2	771	0.00035807	0.0223549
26	EHHEGPAG_01934	WS3	2302	0.000355995	0.0223549
24	LAFGFNMJ_00889	WPS-2	2363	0.000352564	0.0223549
26	PCIDBGAI_01100	WS3	2302	0.000355995	0.0223549
10	OMLEKKEO_01402	Cyanobacteria	957	0.000357211	0.0223549
23	LNAIMOKB_02409	Verrucomicrobia	1533.5	0.00035236	0.0223549
26	BIOFKECB_02644	WS3	2302	0.000355995	0.0223549
24	OMLEKKEO_03114	WPS-2	771	0.00035807	0.0223549
24	DNEFHBEK_03103	WPS-2	771	0.00035807	0.0223549
24	CNJCMKMN_03055	WPS-2	771	0.00035807	0.0223549
13	HJGCJNDD_00251	FCPU426	3155	0.000358877	0.0223912
1	NPFGEBPG_01453	Acidobacteria	4780.5	0.000360864	0.0224869
1	DFKJDOFD_01635	Acidobacteria	4780.5	0.000360864	0.0224869
11	HCACAKHD_02569	Elusimicrobia	4715	0.000362633	0.022583
10	FOLLNFJL_00482	Cyanobacteria	4342	0.000363274	0.0226087
23	MGPCDHJB_02068	Verrucomicrobia	1961	0.0003644	0.0226504
23	NPEEOJMM_00210	Verrucomicrobia	1961	0.0003644	0.0226504
26	HJGCJNDD_00251	WS3	1745.5	0.00036594	0.0227318
23	GNODLNGL_00773	Verrucomicrobia	4980.5	0.000367584	0.022777
1	HLGOFHFO_01594	Acidobacteria	4113.5	0.000368045	0.022777
1	FHGDBHBN_01809	Acidobacteria	4113.5	0.000368045	0.022777
1	OHJGBFFC_02059	Acidobacteria	4113.5	0.000368045	0.022777
1	JFLAOBAK_01820	Acidobacteria	4113.5	0.000368045	0.022777
1	DNNJOAJL_01929	Acidobacteria	4113.5	0.000368045	0.022777
1	JNPHOLOA_02552	Acidobacteria	4945.5	0.000368814	0.0227961
18	EDAHBICP_01737	Nitrospirae	1365.5	0.000368763	0.0227961
21	FIBCPHCL_00135	TM6	2817	0.000371265	0.0229334
19	EIDHGLAO_02055	Planctomycetes	5017	0.000374579	0.0231236
24	LLLKGBKF_02514	WPS-2	2614.5	0.000383371	0.0236517
0	LPLFHCKM_03231	AD3	3040	0.000384548	0.0236655
0	IPEHBHMA_01675	AD3	3040	0.000384548	0.0236655
0	IELLNHHP_00004	AD3	3040	0.000384548	0.0236655
0	HBEDAIKH_00009	AD3	3040	0.000384548	0.0236655
26	DNBIHDPD_00528	WS3	1672	0.00038689	0.0237948
25	IIIDKDOF_01160	WS2	899	0.000390521	0.0240033
18	OMLEKKEO_03134	Nitrospirae	222	0.000391433	0.0240273
21	NNBONEKJ_01770	TM6	4715	0.000392123	0.0240273
21	KABDFJCB_00963	TM6	4715	0.000392123	0.0240273
21	CGLLDFMM_00619	TM6	4715	0.000392123	0.0240273
21	MPJBEDPD_00130	TM6	4715	0.000392123	0.0240273
1	AMIPOJOL_01586	Acidobacteria	1851	0.00039339	0.02409
26	KEDIDFCO_01794	WS3	1712.5	0.000393937	0.0241086
21	BMHKFKKI_03040	TM6	499	0.000394888	0.024152
19	ELLPFEOC_02956	Planctomycetes	938	0.000414975	0.0243881
19	BDHOEEKO_02888	Planctomycetes	938	0.000414975	0.0243881
19	HLGJJJBE_02663	Planctomycetes	938	0.000414975	0.0243881
19	ELLPFEOC_02859	Planctomycetes	938	0.000414975	0.0243881
19	ELLPFEOC_02827	Planctomycetes	938	0.000414975	0.0243881
19	ELLPFEOC_01487	Planctomycetes	938	0.000414975	0.0243881
19	OMLEKKEO_03027	Planctomycetes	938	0.000414975	0.0243881
27	PDNNEHCP_01604	[Thermi]	2715.5	0.000411813	0.0243881
19	BMHKFKKI_03020	Planctomycetes	938	0.000414975	0.0243881
19	HLGJJJBE_01689	Planctomycetes	938	0.000414975	0.0243881
19	BMHKFKKI_03008	Planctomycetes	938	0.000414975	0.0243881
19	BMHKFKKI_02965	Planctomycetes	938	0.000414975	0.0243881
19	BAIBGECD_00648	Planctomycetes	938	0.000414975	0.0243881
21	OMLEKKEO_01850	TM6	951	0.000403346	0.0243881
19	BMHKFKKI_02645	Planctomycetes	938	0.000414975	0.0243881
19	MFIIEKON_00965	Planctomycetes	938	0.000414975	0.0243881
19	BMHKFKKI_02627	Planctomycetes	938	0.000414975	0.0243881
21	OMLEKKEO_01402	TM6	951	0.000403346	0.0243881
19	HLGJJJBE_01694	Planctomycetes	938	0.000414975	0.0243881
19	HLGJJJBE_02664	Planctomycetes	938	0.000414975	0.0243881
19	JDPPJKAP_03068	Planctomycetes	938	0.000414975	0.0243881
21	HLGJJJBE_02694	TM6	951	0.000403346	0.0243881
19	DNEFHBEK_03093	Planctomycetes	938	0.000414975	0.0243881
19	NEKGEFFF_01926	Planctomycetes	938	0.000414975	0.0243881
19	NEKGEFFF_01925	Planctomycetes	938	0.000414975	0.0243881
19	LECPEDNJ_02843	Planctomycetes	938	0.000414975	0.0243881
19	CNJCMKMN_02928	Planctomycetes	938	0.000414975	0.0243881
19	JDPPJKAP_02162	Planctomycetes	938	0.000414975	0.0243881
19	LECPEDNJ_02817	Planctomycetes	938	0.000414975	0.0243881
19	ECLMPNAP_01225	Planctomycetes	2227	0.000410607	0.0243881
19	NAJNALMA_03313	Planctomycetes	938	0.000414975	0.0243881
19	CNJCMKMN_02823	Planctomycetes	938	0.000414975	0.0243881
19	JDPPJKAP_02939	Planctomycetes	938	0.000414975	0.0243881
19	HPICKBJP_03219	Planctomycetes	938	0.000414975	0.0243881
1	KPOIBCBL_00585	Acidobacteria	4400	0.00040903	0.0243881
19	JDPPJKAP_02966	Planctomycetes	938	0.000414975	0.0243881
24	AMIPOJOL_01945	WPS-2	768	0.000402849	0.0243881
19	DNEFHBEK_03090	Planctomycetes	938	0.000414975	0.0243881
19	EIDHGAFL_00178	Planctomycetes	938	0.000414975	0.0243881
19	JDPPJKAP_03065	Planctomycetes	938	0.000414975	0.0243881
19	OMLEKKEO_03052	Planctomycetes	938	0.000414975	0.0243881
21	HLGJJJBE_01458	TM6	2321.5	0.000407357	0.0243881
19	ANKPIPCM_00964	Planctomycetes	938	0.000414975	0.0243881
19	JDPPJKAP_03098	Planctomycetes	938	0.000414975	0.0243881
19	BAIBGECD_00649	Planctomycetes	938	0.000414975	0.0243881
19	HLGJJJBE_01688	Planctomycetes	938	0.000414975	0.0243881
19	BIIODBGL_03062	Planctomycetes	938	0.000414975	0.0243881
19	LHNJGJHE_03103	Planctomycetes	938	0.000414975	0.0243881
19	BAIBGECD_00652	Planctomycetes	938	0.000414975	0.0243881
19	JNPHOLOA_02636	Planctomycetes	938	0.000414975	0.0243881
19	OMLEKKEO_01397	Planctomycetes	938	0.000414975	0.0243881
19	BIIODBGL_03067	Planctomycetes	938	0.000414975	0.0243881
19	HHJKIKAF_00985	Planctomycetes	2045	0.000408383	0.0243881
19	OMLEKKEO_01395	Planctomycetes	938	0.000414975	0.0243881
19	BIIODBGL_03066	Planctomycetes	938	0.000414975	0.0243881
19	JNPHOLOA_02638	Planctomycetes	938	0.000414975	0.0243881
19	BAIBGECD_02959	Planctomycetes	938	0.000414975	0.0243881
19	JNPHOLOA_02639	Planctomycetes	938	0.000414975	0.0243881
19	BAIBGECD_03054	Planctomycetes	938	0.000414975	0.0243881
19	JNPHOLOA_02637	Planctomycetes	938	0.000414975	0.0243881
19	BAIBGECD_00656	Planctomycetes	938	0.000414975	0.0243881
19	CNJCMKMN_02929	Planctomycetes	938	0.000414975	0.0243881
19	BAIBGECD_00651	Planctomycetes	938	0.000414975	0.0243881
19	JNPHOLOA_02611	Planctomycetes	938	0.000414975	0.0243881
19	BIIODBGL_03060	Planctomycetes	938	0.000414975	0.0243881
19	BAIBGECD_03055	Planctomycetes	938	0.000414975	0.0243881
0	JFBHKJAA_01510	AD3	1520	0.000416005	0.0244342
21	NHIHHFLC_01949	TM6	498	0.000417538	0.0244663
21	BAIBGECD_01895	TM6	498	0.000417538	0.0244663
21	FLEBCIGF_00512	TM6	498	0.000417538	0.0244663
21	ELLPFEOC_02183	TM6	498	0.000417538	0.0244663
26	BNNLOACE_01885	WS3	753.5	0.000418058	0.0244823
10	NHOKACKK_02775	Cyanobacteria	1353.5	0.000419438	0.0245342
10	BLGIDMBD_02789	Cyanobacteria	1353.5	0.000419438	0.0245342
19	FOHDGCDG_01181	Planctomycetes	2043.5	0.00042022	0.0245654
1	LFNCFBJA_02964	Acidobacteria	2350.5	0.000421821	0.0246361
24	FIKFPAPB_00775	WPS-2	2798	0.000422175	0.0246361
24	PGPACBEK_02056	WPS-2	2798	0.000422175	0.0246361
10	OMLEKKEO_01400	Cyanobacteria	620	0.000423617	0.0246623
10	BMHKFKKI_03036	Cyanobacteria	620	0.000423617	0.0246623
10	APCDABKD_01925	Cyanobacteria	620	0.000423617	0.0246623
10	OMLEKKEO_03173	Cyanobacteria	620	0.000423617	0.0246623
18	JNPHOLOA_02973	Nitrospirae	4504.5	0.000424896	0.0247077
18	BGJBNKBM_01709	Nitrospirae	4504.5	0.000424896	0.0247077
14	OOAGCCMF_01225	Fibrobacteres	602	0.000427069	0.0248196
1	MHMEBNHM_00863	Acidobacteria	4932.5	0.0004278	0.0248329
1	KLKOBNJJ_00270	Acidobacteria	4932.5	0.0004278	0.0248329
24	NHOKACKK_02748	WPS-2	766	0.000435552	0.0252681
17	FOHDGCDG_00468	Gemmatimonadetes	2128.5	0.000438593	0.0254198
13	CIMJGIFP_01616	FCPU426	2797	0.000438936	0.0254198
13	FHGDBHBN_02430	FCPU426	2797	0.000438936	0.0254198
6	KDDIKHGA_01721	Bacteroidetes	487.5	0.000440224	0.0254796
24	HEHHLMAC_02490	WPS-2	900	0.000442367	0.0255887
19	FOHDGCDG_01815	Planctomycetes	1194.5	0.000443599	0.025645
21	KDDIKHGA_01721	TM6	1625.5	0.000446955	0.025824
21	DFKJDOFD_01141	TM6	4628.5	0.000447844	0.0258452
21	JALFBJJC_01426	TM6	4628.5	0.000447844	0.0258452
0	JFBHKJAA_02679	AD3	2242.5	0.000451563	0.0260447
5	HFIHMBAG_02774	BRC1	325.5	0.000453477	0.0261399
24	FGAIBHHO_02097	WPS-2	2436.5	0.000457338	0.0263471
23	MHMEBNHM_00863	Verrucomicrobia	4926.5	0.000457897	0.0263487
23	KLKOBNJJ_00270	Verrucomicrobia	4926.5	0.000457897	0.0263487
1	KKDINAOP_02877	Acidobacteria	4735	0.00046155	0.0265282
1	IGJEJDBM_01740	Acidobacteria	4735	0.00046155	0.0265282
21	APCDABKD_01811	TM6	4508	0.000465709	0.0267362
21	MDCFPOLJ_00977	TM6	4508	0.000465709	0.0267362
21	AGELKOLB_01165	TM6	496	0.000466524	0.0267675
1	JNPHOLOA_02611	Acidobacteria	81	0.000484161	0.0268178
1	BDHOEEKO_02888	Acidobacteria	81	0.000484161	0.0268178
1	NEKGEFFF_01926	Acidobacteria	81	0.000484161	0.0268178
18	DNKNHEPL_02078	Nitrospirae	1153	0.000481501	0.0268178
1	HPICKBJP_03219	Acidobacteria	81	0.000484161	0.0268178
1	NAJNALMA_03313	Acidobacteria	81	0.000484161	0.0268178
1	CNJCMKMN_02929	Acidobacteria	81	0.000484161	0.0268178
1	JDPPJKAP_02966	Acidobacteria	81	0.000484161	0.0268178
1	JNPHOLOA_02638	Acidobacteria	81	0.000484161	0.0268178
1	NEKGEFFF_01925	Acidobacteria	81	0.000484161	0.0268178
1	BAIBGECD_03055	Acidobacteria	81	0.000484161	0.0268178
1	JDPPJKAP_02162	Acidobacteria	81	0.000484161	0.0268178
1	JNPHOLOA_02636	Acidobacteria	81	0.000484161	0.0268178
1	CNJCMKMN_02823	Acidobacteria	81	0.000484161	0.0268178
1	BIIODBGL_03060	Acidobacteria	81	0.000484161	0.0268178
1	LECPEDNJ_02843	Acidobacteria	81	0.000484161	0.0268178
1	CNJCMKMN_02928	Acidobacteria	81	0.000484161	0.0268178
1	OMLEKKEO_01395	Acidobacteria	81	0.000484161	0.0268178
1	JNPHOLOA_02639	Acidobacteria	81	0.000484161	0.0268178
1	LECPEDNJ_02817	Acidobacteria	81	0.000484161	0.0268178
1	JDPPJKAP_02939	Acidobacteria	81	0.000484161	0.0268178
1	BAIBGECD_03054	Acidobacteria	81	0.000484161	0.0268178
1	BAIBGECD_00651	Acidobacteria	81	0.000484161	0.0268178
1	BIIODBGL_03062	Acidobacteria	81	0.000484161	0.0268178
1	HLGJJJBE_01689	Acidobacteria	81	0.000484161	0.0268178
1	JNPHOLOA_02637	Acidobacteria	81	0.000484161	0.0268178
1	BMHKFKKI_03020	Acidobacteria	81	0.000484161	0.0268178
1	BIIODBGL_03067	Acidobacteria	81	0.000484161	0.0268178
1	BAIBGECD_00648	Acidobacteria	81	0.000484161	0.0268178
1	BMHKFKKI_03008	Acidobacteria	81	0.000484161	0.0268178
1	BMHKFKKI_02965	Acidobacteria	81	0.000484161	0.0268178
1	BAIBGECD_00656	Acidobacteria	81	0.000484161	0.0268178
1	OMLEKKEO_03027	Acidobacteria	81	0.000484161	0.0268178
1	BMHKFKKI_02645	Acidobacteria	81	0.000484161	0.0268178
1	BMHKFKKI_02627	Acidobacteria	81	0.000484161	0.0268178
13	KGIIFMPP_02226	FCPU426	2800	0.000480716	0.0268178
1	BAIBGECD_00649	Acidobacteria	81	0.000484161	0.0268178
1	HLGJJJBE_01688	Acidobacteria	81	0.000484161	0.0268178
5	FHOMCAAH_02442	BRC1	1062	0.000479701	0.0268178
1	BAIBGECD_00652	Acidobacteria	81	0.000484161	0.0268178
1	MFIIEKON_00965	Acidobacteria	81	0.000484161	0.0268178
1	EIDHGAFL_00178	Acidobacteria	81	0.000484161	0.0268178
10	BNNLOACE_01885	Cyanobacteria	2055.5	0.000471463	0.0268178
1	HLGJJJBE_02663	Acidobacteria	81	0.000484161	0.0268178
1	JDPPJKAP_03065	Acidobacteria	81	0.000484161	0.0268178
1	BAIBGECD_02959	Acidobacteria	81	0.000484161	0.0268178
1	JDPPJKAP_03068	Acidobacteria	81	0.000484161	0.0268178
1	ANKPIPCM_00964	Acidobacteria	81	0.000484161	0.0268178
1	JDPPJKAP_03098	Acidobacteria	81	0.000484161	0.0268178
1	ELLPFEOC_01487	Acidobacteria	81	0.000484161	0.0268178
1	OMLEKKEO_03052	Acidobacteria	81	0.000484161	0.0268178
1	HLGJJJBE_01694	Acidobacteria	81	0.000484161	0.0268178
1	LHNJGJHE_03103	Acidobacteria	81	0.000484161	0.0268178
1	ELLPFEOC_02859	Acidobacteria	81	0.000484161	0.0268178
1	HLGJJJBE_02664	Acidobacteria	81	0.000484161	0.0268178
1	OMLEKKEO_01397	Acidobacteria	81	0.000484161	0.0268178
1	ELLPFEOC_02956	Acidobacteria	81	0.000484161	0.0268178
9	LFNCFBJA_02964	Chloroflexi	2359.5	0.00046901	0.0268178
1	BIIODBGL_03066	Acidobacteria	81	0.000484161	0.0268178
1	DNEFHBEK_03090	Acidobacteria	81	0.000484161	0.0268178
1	ELLPFEOC_02827	Acidobacteria	81	0.000484161	0.0268178
1	DNEFHBEK_03093	Acidobacteria	81	0.000484161	0.0268178
26	DIFGJIMJ_02733	WS3	2760.5	0.000484739	0.0268348
0	MCHAJCLP_00136	AD3	2307	0.000488346	0.0270195
0	HHEEJDFC_00209	AD3	1598	0.000491091	0.0271562
13	APCDABKD_01811	FCPU426	4075	0.000495025	0.0273432
13	MDCFPOLJ_00977	FCPU426	4075	0.000495025	0.0273432
24	DNMPKJFI_01090	WPS-2	1217	0.000498358	0.027512
0	LLLKGBKF_02514	AD3	2610	0.000502591	0.0277303
24	HHJKIKAF_00953	WPS-2	1766	0.000507742	0.0279678
24	PEADGHEJ_01380	WPS-2	1766	0.000507742	0.0279678
24	HDBPLEPD_02804	WPS-2	1766	0.000507742	0.0279678
20	FPLHHLPF_01555	Proteobacteria	2133	0.000509286	0.0280373
21	PGHMJKLI_02913	TM6	1343.5	0.000510779	0.0281039
24	PMPOEHKN_00610	WPS-2	2818.5	0.0005144	0.0282874
1	ILKOICCN_01924	Acidobacteria	911	0.000515589	0.0283371
20	NNBONEKJ_01770	Proteobacteria	4950	0.000518777	0.0284493
20	MPJBEDPD_00130	Proteobacteria	4950	0.000518777	0.0284493
20	CGLLDFMM_00619	Proteobacteria	4950	0.000518777	0.0284493
20	KABDFJCB_00963	Proteobacteria	4950	0.000518777	0.0284493
19	EPKFDHLA_01955	Planctomycetes	3562	0.000522367	0.0285948
0	NHOKACKK_02774	AD3	883.5	0.000522872	0.0285948
6	MPAEIJCM_01389	Bacteroidetes	2390.5	0.000521906	0.0285948
0	NHOKACKK_02773	AD3	883.5	0.000522872	0.0285948
0	EFBCKOKO_01069	AD3	883.5	0.000522872	0.0285948
24	MFJLJOMI_03130	WPS-2	3131.5	0.000526243	0.0287633
20	MFJLJOMI_03130	Proteobacteria	3252	0.000528865	0.0288907
18	BLGIDMBD_00566	Nitrospirae	2621.5	0.000535651	0.0292453
19	ACLMOMIF_00226	Planctomycetes	4377.5	0.000536446	0.0292726
10	AOKAKHOA_02776	Cyanobacteria	495	0.000542673	0.0294504
10	JNPHOLOA_02835	Cyanobacteria	495	0.000542673	0.0294504
10	BDHOEEKO_03018	Cyanobacteria	495	0.000542673	0.0294504
10	CAHKLDPH_02696	Cyanobacteria	495	0.000542673	0.0294504
10	HLGJJJBE_02696	Cyanobacteria	495	0.000542673	0.0294504
10	HLGJJJBE_02698	Cyanobacteria	495	0.000542673	0.0294504
10	HLGJJJBE_02699	Cyanobacteria	495	0.000542673	0.0294504
10	HLGJJJBE_02702	Cyanobacteria	495	0.000542673	0.0294504
10	HLGJJJBE_03047	Cyanobacteria	495	0.000542673	0.0294504
10	MFMJPKLF_02479	Cyanobacteria	495	0.000542673	0.0294504
10	KMEODHND_00566	Cyanobacteria	2425	0.000543343	0.0294706
2	FHOMCAAH_00409	Actinobacteria	2631	0.000546261	0.0295965
13	KMEODHND_00566	FCPU426	2836	0.000546219	0.0295965
21	CNJCMKMN_02927	TM6	726.5	0.000549508	0.02974
21	JDPPJKAP_01350	TM6	726.5	0.000549508	0.02974
1	DFKJDOFD_01141	Acidobacteria	2581	0.000551386	0.0298091
1	JALFBJJC_01426	Acidobacteria	2581	0.000551386	0.0298091
4	GGCLIAIN_01740	BHI80-139	742.5	0.000552703	0.029864
10	GINJBAGF_02767	Cyanobacteria	838	0.000564769	0.0304994
19	GJBJCNNK_00422	Planctomycetes	1609.5	0.000568576	0.0306883
19	NBODJFBK_01469	Planctomycetes	236.5	0.000569853	0.0307405
1	DFAANINN_00159	Acidobacteria	4716.5	0.00057069	0.0307522
20	GDPIAAPP_02603	Proteobacteria	1562	0.000570497	0.0307522
24	NMKAKDLN_00474	WPS-2	2662.5	0.000576079	0.0310257
1	HLOHCCLD_02688	Acidobacteria	4715.5	0.000577226	0.0310706
5	EMHFBLLB_00883	BRC1	322.5	0.000586857	0.0313171
5	EMHFBLLB_00888	BRC1	322.5	0.000586857	0.0313171
5	EMHFBLLB_00881	BRC1	322.5	0.000586857	0.0313171
5	EMHFBLLB_00880	BRC1	322.5	0.000586857	0.0313171
5	EMHFBLLB_00885	BRC1	322.5	0.000586857	0.0313171
5	EMHFBLLB_00884	BRC1	322.5	0.000586857	0.0313171
5	EMHFBLLB_00887	BRC1	322.5	0.000586857	0.0313171
5	MPJBEDPD_02581	BRC1	322.5	0.000586857	0.0313171
5	EMHFBLLB_00886	BRC1	322.5	0.000586857	0.0313171
5	EMHFBLLB_00894	BRC1	322.5	0.000586857	0.0313171
5	EMHFBLLB_00893	BRC1	322.5	0.000586857	0.0313171
5	MGPCDHJB_00145	BRC1	322.5	0.000586857	0.0313171
5	BIIODBGL_00072	BRC1	23.5	0.000586857	0.0313171
5	MPJBEDPD_02580	BRC1	322.5	0.000586857	0.0313171
5	EMHFBLLB_00889	BRC1	322.5	0.000586857	0.0313171
5	EMHFBLLB_00882	BRC1	322.5	0.000586857	0.0313171
21	BAIBGECD_02839	TM6	724.5	0.000598209	0.0315545
21	BAIBGECD_02831	TM6	724.5	0.000598209	0.0315545
21	NGBCCJFK_02729	TM6	724.5	0.000598209	0.0315545
18	BOMKEPLI_00586	Nitrospirae	3880.5	0.000592812	0.0315545
21	BAIBGECD_02832	TM6	724.5	0.000598209	0.0315545
1	DNBIHDPD_01287	Acidobacteria	2446.5	0.000594162	0.0315545
4	CEOOIEMD_02652	BHI80-139	914.5	0.000594026	0.0315545
21	NEKGEFFF_03019	TM6	724.5	0.000598209	0.0315545
21	DNEFHBEK_03074	TM6	724.5	0.000598209	0.0315545
4	DNNJOAJL_00619	BHI80-139	256.5	0.000599574	0.0315545
13	PMPOEHKN_02972	FCPU426	3237	0.000596082	0.0315545
21	HLGJJJBE_02779	TM6	724.5	0.000598209	0.0315545
21	CNJCMKMN_03055	TM6	724.5	0.000598209	0.0315545
21	DNEFHBEK_03103	TM6	724.5	0.000598209	0.0315545
27	NMOHLEIL_00969	[Thermi]	256.5	0.000599427	0.0315545
4	DNNJOAJL_00618	BHI80-139	256.5	0.000599574	0.0315545
21	BAIBGECD_02830	TM6	724.5	0.000598209	0.0315545
21	DNEFHBEK_03025	TM6	724.5	0.000598209	0.0315545
4	DNNJOAJL_00617	BHI80-139	256.5	0.000599574	0.0315545
16	EBKPHLGA_00302	GAL15	256.5	0.0005995	0.0315545
21	OMLEKKEO_03114	TM6	724.5	0.000598209	0.0315545
16	KCMKAMGG_01164	GAL15	256.5	0.0005995	0.0315545
21	JNPHOLOA_02827	TM6	724.5	0.000598209	0.0315545
4	BIOFKECB_00132	BHI80-139	914.5	0.000594026	0.0315545
1	EHBNHFFP_01308	Acidobacteria	919.5	0.000594162	0.0315545
27	CMLNBKPA_02881	[Thermi]	256.5	0.000599427	0.0315545
16	AHGLCKJL_03402	GAL15	741.5	0.000600414	0.0315819
21	BMHKFKKI_02999	TM6	1614	0.00060444	0.03176
21	LEGPGPKA_00366	TM6	1614	0.00060444	0.03176
5	BNEPNCDG_01449	BRC1	322	0.000612357	0.032074
5	PGPACBEK_01354	BRC1	322	0.000612357	0.032074
5	BGJBNKBM_01393	BRC1	322	0.000612357	0.032074
5	BGJBNKBM_01391	BRC1	322	0.000612357	0.032074
5	JEPMAHML_02377	BRC1	322	0.000612357	0.032074
23	MNFBHDDC_00779	Verrucomicrobia	503.5	0.000610939	0.032074
13	GDCKIGAN_02490	FCPU426	3236	0.000615308	0.0321607
13	ANKLFOGK_01426	FCPU426	3236	0.000615308	0.0321607
19	CBGPIFPG_02384	Planctomycetes	4838	0.000614671	0.0321607
13	HJGCJNDD_00508	FCPU426	3236	0.000615308	0.0321607
6	PGHMJKLI_02913	Bacteroidetes	344.5	0.000615822	0.0321706
18	NGAOBHEP_00101	Nitrospirae	1264	0.000618348	0.0322856
26	CAFGMACM_02577	WS3	3815.5	0.000621972	0.0324577
21	HEHHLMAC_00642	TM6	2469	0.000622939	0.032474
21	LHNJGJHE_01837	TM6	4131	0.000622939	0.032474
1	EFALDOPJ_00649	Acidobacteria	4755.5	0.000627171	0.0326774
0	BNOHFMOE_00474	AD3	987.5	0.00063079	0.0328488
18	FOLLNFJL_00564	Nitrospirae	139	0.000632109	0.0328829
18	CKJIAAAO_03011	Nitrospirae	139	0.000632109	0.0328829
10	EMDOHFPJ_00953	Cyanobacteria	835	0.000633863	0.0329396
10	BNOHFMOE_01675	Cyanobacteria	835	0.000633863	0.0329396
26	NGAOBHEP_02955	WS3	143.5	0.000634589	0.0329428
26	BDHOEEKO_02018	WS3	143.5	0.000634589	0.0329428
10	BAIBGECD_01902	Cyanobacteria	611	0.000648214	0.033615
10	AOEEJKDB_00136	Cyanobacteria	611	0.000648214	0.033615
19	FHBBCJPJ_02942	Planctomycetes	4596.5	0.000649683	0.0336273
0	HEHHLMAC_00642	AD3	2356.5	0.000649808	0.0336273
0	LHNJGJHE_01837	AD3	4243.5	0.000649808	0.0336273
19	JMOEIIIC_00033	Planctomycetes	4596.5	0.000649683	0.0336273
1	PLIMKKAL_02437	Acidobacteria	3486.5	0.000650504	0.0336458
24	NOAENLIE_00321	WPS-2	755.5	0.000651827	0.0336966
19	EMDOHFPJ_00953	Planctomycetes	923	0.000655938	0.0338672
26	MFBOJHGI_00002	WS3	1414	0.00065615	0.0338672
19	BNOHFMOE_01675	Planctomycetes	923	0.000655938	0.0338672
16	FLEBCIGF_02782	GAL15	1545	0.000662153	0.0341415
27	FMBKFIOA_00941	[Thermi]	2079	0.000662073	0.0341415
23	PMPOEHKN_00610	Verrucomicrobia	4968.5	0.000668257	0.0344204
26	EIFJIOBN_01541	WS3	3094	0.000668062	0.0344204
20	OHAFCIDG_00992	Proteobacteria	3970.5	0.000673576	0.0346764
13	HEHHLMAC_00642	FCPU426	2874	0.000674538	0.0346899
13	LHNJGJHE_01837	FCPU426	3726	0.000674538	0.0346899
24	NMDNHBCM_01805	WPS-2	2621	0.000683148	0.0351145
20	JNPHOLOA_02552	Proteobacteria	2633.5	0.000684108	0.0351456
22	IDHEOKFD_01137	TM7	340.5	0.000687044	0.0352782
17	EIFJIOBN_00492	Gemmatimonadetes	297	0.000687604	0.0352887
1	NMKAKDLN_00474	Acidobacteria	4747	0.0006899	0.0353883
0	GKCKLEEP_01910	AD3	3809	0.000690335	0.0353922
4	ALHECHBL_00397	BHI80-139	2814.5	0.000693391	0.0355306
4	KABDFJCB_00997	BHI80-139	255.5	0.000697754	0.0355339
4	OMLEKKEO_03131	BHI80-139	255.5	0.000697754	0.0355339
4	LEGPGPKA_01642	BHI80-139	255.5	0.000697754	0.0355339
1	DFKJDOFD_02181	Acidobacteria	2371	0.000697688	0.0355339
4	OMLEKKEO_03172	BHI80-139	255.5	0.000697754	0.0355339
1	OENOBOGP_02154	Acidobacteria	2371	0.000697688	0.0355339
0	DFKJDOFD_01141	AD3	4719.5	0.000696876	0.0355339
1	DNBIHDPD_01305	Acidobacteria	2371	0.000697688	0.0355339
1	AEFCMLNP_01514	Acidobacteria	2371	0.000697688	0.0355339
1	MJIDPECN_01643	Acidobacteria	2371	0.000697688	0.0355339
0	JALFBJJC_01426	AD3	4719.5	0.000696876	0.0355339
4	NEKGEFFF_02802	BHI80-139	255.5	0.000697754	0.0355339
1	AMIPOJOL_01945	Acidobacteria	46	0.000698467	0.0355519
21	NGPFLCHJ_00431	TM6	2872.5	0.000700747	0.0356497
26	HDKAABMA_02714	WS3	4096.5	0.000703007	0.0357464
17	KCMKAMGG_00145	Gemmatimonadetes	1352	0.000703941	0.0357755
18	PEADGHEJ_01380	Nitrospirae	564.5	0.000706691	0.0358601
18	HHJKIKAF_00953	Nitrospirae	564.5	0.000706691	0.0358601
18	HDBPLEPD_02804	Nitrospirae	564.5	0.000706691	0.0358601
10	NEKGEFFF_03059	Cyanobacteria	490	0.00071014	0.0360167
9	HLGJJJBE_01694	Chloroflexi	95	0.000739336	0.0360418
9	CNJCMKMN_02823	Chloroflexi	95	0.000739336	0.0360418
9	HLGJJJBE_02663	Chloroflexi	95	0.000739336	0.0360418
9	HLGJJJBE_02664	Chloroflexi	95	0.000739336	0.0360418
10	JEIJMKMH_01691	Cyanobacteria	4263.5	0.000732318	0.0360418
9	HLGJJJBE_01689	Chloroflexi	95	0.000739336	0.0360418
9	MFIIEKON_00965	Chloroflexi	95	0.000739336	0.0360418
9	BAIBGECD_00648	Chloroflexi	95	0.000739336	0.0360418
9	BAIBGECD_00649	Chloroflexi	95	0.000739336	0.0360418
10	EHHEGPAG_01934	Cyanobacteria	4263.5	0.000732318	0.0360418
9	BAIBGECD_00651	Chloroflexi	95	0.000739336	0.0360418
26	HHJKIKAF_02324	WS3	1679.5	0.000736842	0.0360418
9	BAIBGECD_00652	Chloroflexi	95	0.000739336	0.0360418
9	BAIBGECD_00656	Chloroflexi	95	0.000739336	0.0360418
9	EIDHGAFL_00178	Chloroflexi	95	0.000739336	0.0360418
9	HLGJJJBE_01688	Chloroflexi	95	0.000739336	0.0360418
10	AONDDEAF_02331	Cyanobacteria	4263.5	0.000732318	0.0360418
9	CNJCMKMN_02929	Chloroflexi	95	0.000739336	0.0360418
9	LECPEDNJ_02817	Chloroflexi	95	0.000739336	0.0360418
26	ACOMHMIA_00383	WS3	1679.5	0.000736842	0.0360418
0	PNPIHBBO_02752	AD3	643	0.000737163	0.0360418
9	NEKGEFFF_01926	Chloroflexi	95	0.000739336	0.0360418
9	LHNJGJHE_03103	Chloroflexi	95	0.000739336	0.0360418
26	IOLKBDCA_00596	WS3	1679.5	0.000736842	0.0360418
9	NEKGEFFF_01925	Chloroflexi	95	0.000739336	0.0360418
7	PCIDBGAI_00600	Chlamydiae	946.5	0.000718297	0.0360418
24	JDPPJKAP_01350	WPS-2	753	0.000716328	0.0360418
9	JDPPJKAP_02162	Chloroflexi	95	0.000739336	0.0360418
9	JDPPJKAP_02939	Chloroflexi	95	0.000739336	0.0360418
9	NAJNALMA_03313	Chloroflexi	95	0.000739336	0.0360418
9	JDPPJKAP_02966	Chloroflexi	95	0.000739336	0.0360418
9	HPICKBJP_03219	Chloroflexi	95	0.000739336	0.0360418
9	JDPPJKAP_03065	Chloroflexi	95	0.000739336	0.0360418
10	PCIDBGAI_01100	Cyanobacteria	4263.5	0.000732318	0.0360418
9	JDPPJKAP_03068	Chloroflexi	95	0.000739336	0.0360418
9	DNEFHBEK_03090	Chloroflexi	95	0.000739336	0.0360418
9	DNEFHBEK_03093	Chloroflexi	95	0.000739336	0.0360418
9	ANKPIPCM_00964	Chloroflexi	95	0.000739336	0.0360418
9	LECPEDNJ_02843	Chloroflexi	95	0.000739336	0.0360418
9	CNJCMKMN_02928	Chloroflexi	95	0.000739336	0.0360418
9	JDPPJKAP_03098	Chloroflexi	95	0.000739336	0.0360418
24	CNJCMKMN_02927	WPS-2	753	0.000716328	0.0360418
[truncated: 438 more rows]

## Sheet: Table S5
Supplemental Table S5. List of lineage-associated accessory genes and their respective P-values identified through Fisher’s exact test.
Gene	P-value
ACLMOMIF_00226	4.52992e-13
ACLMOMIF_00227	4.17971e-15
ACOMHMIA_00383	0
ADAMKFMA_00256	0
AEFCMLNP_00915	0.00233474
AEFCMLNP_01482	6.68417e-13
AEFCMLNP_01514	0
AEFHMGBG_01884	3.50294e-06
AEJIBKBM_00315	0.000475989
AEJIBKBM_01366	0.0092821
AEOFJPIN_00060	0.00402454
AEOFJPIN_01912	0
AFFFADHE_00112	0.00177762
AFFFADHE_00242	1.79621e-06
AFFFADHE_00896	0
AFFFADHE_01235	8.98399e-10
AGIIPMEF_01173	0.0349305
AGIIPMEF_02247	0
AHGLCKJL_00659	5.3736e-11
AHGLCKJL_02553	0.00587044
AHGLCKJL_03400	0.0480756
AHJKANKK_02331	0.0210739
AIAKNALP_02588	0
AIPNLGHH_00584	6.40362e-05
AIPNLGHH_01579	1.2889e-13
AIPNLGHH_02607	1.48876e-05
AIPNLGHH_02865	0
AJCAAIBN_02845	1.82292e-07
AKJMIAAP_02697	0.00587044
AKLNHNMJ_01365	3.50294e-06
ALEHOFLB_01329	0.0137901
ALEHOFLB_01330	0.0137901
ALHECHBL_00397	0.000437251
AMFMIMKP_01438	0.00952411
AMIPOJOL_01074	2.46526e-11
AMIPOJOL_01586	2.6012e-13
AMIPOJOL_01747	0
AMIPOJOL_01971	1.42521e-13
AMMMLJPD_00751	0.0124783
ANKLFOGK_01426	0
ANKLFOGK_02081	0.0145429
ANKLFOGK_02083	0.000926262
ANKLFOGK_02823	0.0405373
ANKPIPCM_01264	0
ANKPIPCM_02768	6.84655e-09
AOEEJKDB_00653	0.0104511
AONDDEAF_01804	0.0444173
AONDDEAF_02331	0
APCDABKD_01811	5.53111e-10
APHEJBGF_02045	0.000215142
BAIBGECD_00102	0
BAIBGECD_00827	0.00169507
BAIBGECD_02171	0.00402454
BAMAJOCP_01618	9.97845e-12
BBMJFOJK_00221	2.63211e-09
BBNIECEK_01236	0.000475989
BBNIECEK_02373	0
BCECHOJJ_02085	0.0480756
BDHOEEKO_00915	5.88283e-06
BDHOEEKO_01269	3.02808e-09
BFDODJHO_00595	0.00123096
BFDODJHO_02689	0.0104511
BGGNOFNC_01597	0
BGJBNKBM_01709	0
BIOFKECB_00132	6.50171e-11
BIOFKECB_02644	0
BLGIDMBD_00432	0.0116676
BLGIDMBD_00566	5.29079e-11
BMHKFKKI_03032	0.00262056
BMKIPNLB_00252	0.0101885
BMKIPNLB_01681	5.8235e-09
BNHDGJCD_00496	0.0124783
BNNLOACE_01885	1.59033e-14
BNOHFMOE_00474	0.000326728
BOMKEPLI_00586	0
CAAGAKKD_00024	0.000523025
CAAGAKKD_02539	0.00809954
CAAGAKKD_02826	4.25572e-06
CAAGAKKD_02861	0.00809954
CAAOEDFC_00518	5.33483e-05
CAAOEDFC_02795	4.07953e-10
CBGPIFPG_01517	0
CBGPIFPG_02048	8.00466e-07
CBGPIFPG_02384	0.00110933
CBHCJLMA_02583	0.00190306
CBHCJLMA_02619	1.49995e-05
CCGPAOKB_02080	0.0368665
CCMJCBMN_01578	0
CCMJCBMN_02027	0.00402454
CDMJKMDO_01531	0.0016282
CEKFIOPC_00052	0
CEOBEIHI_01204	1.42521e-13
CEOBEIHI_02862	0
CEOBEIHI_02866	1.79443e-05
CEOOIEMD_02652	6.50171e-11
CFDAKABD_01913	0.0016282
CGLLDFMM_00619	7.48664e-12
CHHKIBMM_02027	5.34399e-13
CHHKIBMM_02816	0.0480756
CIAGDDCA_01618	0.00372018
CIMJGIFP_00966	2.05628e-09
CIMJGIFP_01300	0.0349305
CIMJGIFP_01616	0
CKJIAAAO_02991	9.14548e-05
CLMFJCFD_01660	0.0142563
CMFLAFCI_00512	0.0236464
CMLNBKPA_00707	1.90517e-05
CMLNBKPA_02865	0.00177762
CNJCMKMN_01713	0.00901524
CNJCMKMN_02005	0.0238575
CNJLMJHB_01214	0.0403099
CNJLMJHB_01664	2.68807e-05
CNKBIEOL_00571	0.00809954
CNKBIEOL_00572	0.00809954
CNKBIEOL_00573	0.00809954
CNKBIEOL_01563	0
CNKBIEOL_01886	3.76099e-11
CNKBIEOL_02812	3.14529e-12
CNKBIEOL_02821	0.0480756
CNKBIEOL_02861	0.00786428
CNKBIEOL_02918	5.35234e-06
COCAALIF_01679	0.00518431
CPFKGGKM_01119	0.0444173
CPFLDFJC_02500	1.20006e-14
CPINDKGF_02841	5.34399e-13
CPLIIMFO_00428	0.000922226
CPLNMJJB_02582	0.000475989
CPLNMJJB_02583	0.000475989
CPLNMJJB_02584	0.000475989
CPLNMJJB_02585	0.000475989
DCHMEJIP_03440	0.0480756
DDMOBMKF_01757	0.000132005
DFAANINN_00159	2.51617e-08
DFKJDOFD_01141	0
DFKJDOFD_01635	0.0115813
DFKJDOFD_02181	0
DGJCMMMB_01556	0.00906876
DHOHHAJF_01642	3.94508e-11
DIFGJIMJ_00837	1.33062e-06
DILMPIJA_00023	0.00402454
DILMPIJA_00186	0.000475989
DILMPIJA_01965	4.36695e-05
DILMPIJA_02562	0
DIPAEILB_00522	0
DJFMGEJO_00210	0.00523374
DJFMGEJO_00823	2.45389e-13
DKDOLJIG_02872	0.00233474
DMFABGEH_01106	0.0368665
DMFABGEH_02496	0
DNBIHDPD_00528	0
DNBIHDPD_01287	0
DNBIHDPD_01305	0
DNBIHDPD_01382	0.00110933
DNEFHBEK_00156	8.98976e-05
DNEFHBEK_00228	5.93742e-12
DNKNHEPL_01470	5.29079e-11
DNKNHEPL_01597	1.00637e-05
DNKNHEPL_02078	0
DNMPKJFI_01682	0.00723392
DNNJOAJL_00191	0.0301114
DNNJOAJL_01929	0.000385948
DNNJOAJL_02790	0
DOHHNBCA_02283	0.000127711
DPAGMLED_01646	0.000598877
EBIIBPAN_02391	0
EBIIBPAN_02468	0
ECLMPNAP_01225	0
EDAHBICP_01737	0.00161888
EFALDOPJ_00649	1.51584e-08
EFBCKOKO_01069	0.0216084
EHBNHFFP_01085	0.00190306
EHBNHFFP_01308	0
EHBNHFFP_02476	3.50294e-06
EHHEGPAG_00144	0.043166
EHHEGPAG_00497	5.92758e-13
EHHEGPAG_01870	0.0405373
EHHEGPAG_01934	0
EIDHGAFL_02209	0.0405373
EIDHGLAO_00059	0
EIDHGLAO_00187	0
EIDHGLAO_02055	5.71145e-07
EIDHGLAO_02270	0
EIFJIOBN_00432	0.00906876
EIFJIOBN_00469	0.0102792
EIFJIOBN_00495	0.00428924
EIFJIOBN_01811	0.00906876
EIFJIOBN_01812	0.00906876
EJAKIFJD_01439	0
EJAKIFJD_01575	0.000156412
EJFMCAJH_02390	9.39621e-08
EJFMCAJH_02999	6.48521e-07
EJJKNNDP_00043	0
EJJKNNDP_02727	0.0480756
EJJKNNDP_02728	0.0480756
ELDHJMAG_01576	0.0087272
ELDHJMAG_01639	9.97845e-12
ELLPFEOC_00185	0
ELLPFEOC_01799	5.24506e-10
ELLPFEOC_02990	2.3144e-12
EMDOHFPJ_02670	0.0263565
EMDOHFPJ_02679	0.0208693
EMGILIBD_02063	0
EMHFBLLB_00624	5.34399e-13
EMHFBLLB_02841	0.00689544
EMHFBLLB_02872	0.0480756
EMNEPPDH_00621	0
EPFABEMP_00845	5.29079e-11
EPKFDHLA_01955	3.50294e-06
FAGCIBPD_00543	5.29079e-11
FAGCIBPD_00887	7.66811e-05
FBFPCLMA_01582	5.90033e-05
FEGIIJKD_00016	2.71681e-14
FEPKPPKO_01708	0
FFFANNHI_01275	1.83274e-13
FFFANNHI_02212	6.18928e-06
FFJEODML_00110	0
FFJEODML_00111	0
FFJEODML_01299	0
FFLNFDPE_00106	0.0340486
FFLNFDPE_01337	8.1085e-08
FFLNFDPE_01772	0
FGAIBHHO_01746	2.31416e-05
FGAIBHHO_02743	0.0190502
FHBBCJPJ_00712	2.27725e-12
FHBBCJPJ_02942	2.64368e-06
FHGDBHBN_01067	0
FHGDBHBN_01809	0.000385948
FHGDBHBN_02430	0
FHOMCAAH_00409	0.00553186
FIBCPHCL_00135	5.75502e-10
FIBCPHCL_01704	0.00300347
FIBCPHCL_02456	0.00402454
FIBCPHCL_02648	1.13002e-06
FIKFPAPB_00775	6.48989e-10
FIKFPAPB_01225	0.000390637
FJBKHHLF_01850	4.40025e-05
FJFFPHHG_00744	0.0202645
FJGIKJDI_01236	4.43686e-12
FKDKNPEI_01187	0.000166085
FKDKNPEI_01951	0.0229679
FKGFGBBK_00232	0
FKGFGBBK_02062	2.27557e-07
FKGFGBBK_02262	0.0368665
FLEBCIGF_02873	0.00262056
FLHFPFAM_00568	0.000738757
FMBKFIOA_00941	4.20726e-05
FMCAGFLA_02245	0.00233474
FMCAGFLA_02258	0.0102792
FOEOMICK_01069	0.00906876
FOEOMICK_01072	4.19556e-12
FOEOMICK_02495	0.0127428
FOHDGCDG_01181	1.15084e-12
FOHDGCDG_01815	0.0349305
FOJDBIMG_01328	0.0430525
FOLLNFJL_00351	1.14183e-06
FOLLNFJL_00481	0
FOLLNFJL_00482	0
FOLLNFJL_00594	0
FOLLNFJL_01439	0
FOLLNFJL_01493	0.00587044
FOLLNFJL_01830	0.0323654
FOLLNFJL_02717	0
FPKMIAFF_00326	0
FPKMIAFF_01665	0.000676502
FPLHHLPF_00208	4.0019e-13
FPLHHLPF_01555	0
FPLHHLPF_02362	3.08367e-09
GADGDLJJ_02037	4.19556e-12
GDCKIGAN_02490	0
GDCKIGAN_02621	0
GDCKIGAN_02833	1.42521e-13
GDPIAAPP_02603	0.0101885
GEMKGGEB_00343	0.0236464
GEMKGGEB_02511	0.0216084
GEPHECIO_02522	0.00121155
GFHMBHJJ_00012	0.0124783
GFHMBHJJ_02780	0.00233474
GGCLIAIN_01185	0.00371069
GGCLIAIN_01934	0.0092821
GGCLIAIN_02431	0.0100349
GHGIFGAH_01526	0
GINJBAGF_02113	0
GINJBAGF_02271	8.05454e-14
GINJBAGF_02761	0.0405373
GJBJCNNK_00422	0.00300347
GJBJCNNK_02675	0.0349305
GKCKLEEP_01910	0
GKCKLEEP_01912	5.92758e-13
GKCKLEEP_02508	0.0216084
GKICIIDI_02033	5.13429e-10
GKICIIDI_02793	2.71681e-14
GNBNFEAB_00186	6.84655e-09
GNBNFEAB_01441	0
GNMAOMJN_02457	0.0480756
GNODLNGL_00773	2.92319e-11
GNODLNGL_00903	7.66811e-05
GNODLNGL_01160	0
GOAOJDBA_00028	0.0236464
HALBNCLO_03050	4.25572e-06
HBCFDKCC_00744	1.20006e-14
HBEDAIKH_00009	1.37728e-11
HBEDAIKH_01487	0.00233474
HBEDAIKH_03345	9.06483e-05
HBEDAIKH_03439	0.043166
HCACAKHD_00644	5.29079e-11
HCACAKHD_02569	5.75502e-10
HCKCANJN_01094	0.00373291
HCKCANJN_02294	4.17971e-15
HCLEPANN_03106	0.00154807
HDBPLEPD_02804	6.50171e-11
HDKAABMA_02122	2.17274e-05
HDKAABMA_02714	0
HEHHLMAC_00642	0
HEHHLMAC_02408	1.20006e-14
HGIFFFCK_00972	5.36545e-09
HHJKIKAF_00241	3.94508e-11
HHJKIKAF_00727	0
HHJKIKAF_00953	6.50171e-11
HHJKIKAF_01209	0.00233474
HHJKIKAF_01786	1.42521e-13
HHJKIKAF_02324	0
HHNHBKGA_00639	0
HJADOILI_00496	0.00233474
HJEAALFP_00084	2.45284e-10
HJEAALFP_00528	0
HJGCJNDD_00251	0
HJGCJNDD_00508	0
HJGCJNDD_01529	3.76099e-11
HJGCJNDD_02184	1.42521e-13
HJGCJNDD_02188	0.00906876
HLGJJJBE_01458	0
HLGJJJBE_02979	0.0405373
HLGOFHFO_00254	7.66811e-05
HLGOFHFO_01594	0.000385948
HLNJCPMD_03343	4.24401e-14
HLOHCCLD_02688	0.00997832
HLOHCCLD_02866	0.000552039
HMGILKPC_03122	0.0121609
HOBFNAIH_02612	0.000475989
HPAEHJFJ_00208	2.67743e-12
HPAEHJFJ_00543	2.2434e-11
HPPKBJOB_00972	0.00233474
HPPKBJOB_00974	0.00233474
HPPKBJOB_00977	0.00233474
HPPKBJOB_02673	3.96465e-07
IAMFBFNK_00616	3.0189e-05
ICBFDHLF_00567	1.31416e-05
ICBFDHLF_00593	9.61726e-10
ICBFDHLF_01881	0.0128401
IDHEOKFD_00283	0.0136333
IEAIEBHM_01994	2.80562e-05
IELLNHHP_00004	1.37728e-11
IGAHGJDB_02135	1.97586e-14
IGAHGJDB_02327	0
IGJEJDBM_00555	0.0444173
IGJEJDBM_01728	0.00906876
IGJEJDBM_01740	1.82292e-07
IGJEJDBM_01923	0.000475989
IGJEJDBM_02307	0.00177762
IHFJFDHN_00737	8.98399e-10
IIIDKDOF_02009	0.0131542
IILMLOFE_00171	2.35729e-07
IJGBJJCP_00403	0
IJGBJJCP_01868	6.84655e-09
IKPAOBJG_02392	0.00123096
ILKOICCN_01924	2.64612e-12
IMBPIDAD_03021	0
IOLKBDCA_00596	0
IOLKBDCA_01667	1.42521e-13
IOLKBDCA_01795	0
IOLKBDCA_01827	2.35729e-07
IPEHBHMA_00849	0.00450793
IPEHBHMA_01675	1.37728e-11
IPIOBMDH_00466	2.02643e-06
IPIOBMDH_03425	5.81452e-09
JAKELHHD_00122	0.0092821
JAKELHHD_00863	1.31914e-13
JAKELHHD_02013	0.0467796
JAKELHHD_02127	0.00187223
JAKELHHD_02300	2.6012e-13
JALFBJJC_01426	0
JALFBJJC_02376	0.000439806
JCHOBBML_01731	0
JCJNNNJH_03437	0.0480756
JDFBNJDO_01763	0.0335262
JDOEIDPI_01979	0
JDPPJKAP_00521	0.0444173
JDPPJKAP_02706	0
JEIJMKMH_00353	0.00123096
JEIJMKMH_00575	1.13716e-09
JEIJMKMH_01691	0
JEODMGPI_02795	1.52682e-05
JFBHKJAA_01510	0
JFBHKJAA_02679	1.90517e-05
JFBHKJAA_02779	0.0403099
JFLAOBAK_00187	0.0460583
JFLAOBAK_00619	0
JFLAOBAK_01820	0.000385948
JFLAOBAK_02175	0
JFLAOBAK_02333	0.0131542
JFLAOBAK_02691	4.39226e-06
JGKFCAEF_00890	2.35729e-07
JGNJILAH_00429	0
JJJHCGKB_01229	0.0092821
JJJHCGKB_01526	0.00723392
JKDBFGIJ_02799	1.33062e-06
JKMIDNKP_02234	0.00307092
JMFMADKG_02422	0.00177762
JMKHPOOH_02309	1.42356e-06
JMOEIIIC_00033	2.64368e-06
JMOEIIIC_00837	0
JMPMHAFP_02340	0.0226808
JNEEPLCN_00105	0
JNPHOLOA_02552	0
JNPHOLOA_02852	0
JNPHOLOA_02973	0
KABDFJCB_00963	7.48664e-12
KABDFJCB_01967	0.0216084
KBAJOAGE_01431	0
KBAJOAGE_02381	8.9305e-07
KEDIDFCO_01567	0.0298351
KEDIDFCO_01794	0
KFOIHGJG_01880	0.0092821
KFPPBNDN_00869	7.66811e-05
KGIIFMPP_00259	0.00121155
KGIIFMPP_01005	0.000286583
KGIIFMPP_01595	0.000452861
KGIIFMPP_01596	0.0228489
KGIIFMPP_02226	0
KKDINAOP_01105	1.70096e-13
KKDINAOP_01850	0
KKDINAOP_02813	0.00233474
KKDINAOP_02833	0.00233474
KKDINAOP_02877	1.82292e-07
KKDINAOP_02882	0.00233474
KLKOBNJJ_00270	2.73917e-12
KLKOBNJJ_00272	5.09552e-12
KMEDIIDM_02410	5.35234e-06
KMEDIIDM_02665	0.018924
KMEODHND_00566	0
KMKOCMEF_03134	0
KNLDKFEK_00212	1.79381e-10
KOGINAHI_03479	2.35675e-14
KPNBAAFF_01118	0.00906876
KPNBAAFF_01763	0.00587044
KPNBAAFF_01970	0.00187223
KPNBAAFF_02099	1.52682e-05
KPNBAAFF_02101	1.52682e-05
KPOIBCBL_00585	2.03454e-05
KPOIBCBL_00649	1.90517e-05
KPOIBCBL_01975	4.19556e-12
LABBCEFL_00479	0.0349305
LABBCEFL_00734	1.90517e-05
LABMOMHE_00603	0.0349305
LAFGFNMJ_00003	0.00961454
LAFGFNMJ_00778	8.20169e-15
LAFGFNMJ_00779	8.20169e-15
LAFGFNMJ_00889	8.30055e-06
LBDFAAKC_01917	0.00786428
LECPEDNJ_01251	0
LEGPGPKA_00076	7.66811e-05
LEGPGPKA_00205	0
LFNCFBJA_02964	0
LGJEBGFI_00646	0.0405373
LHGKGJLL_00280	0.0460583
LHGKGJLL_00281	0.0460583
LHNJGJHE_00751	6.82841e-12
LHNJGJHE_01837	0
LHNJGJHE_03200	0.00478468
LIEMBHOH_02118	4.25572e-06
LIEMBHOH_02119	4.25572e-06
LIEMBHOH_02121	4.25572e-06
LIEMBHOH_02122	4.25572e-06
LIFKPCGF_00663	1.90517e-05
LIFKPCGF_01223	0.0381718
LKAJBACL_00470	0.0349305
LLGGCOPL_01078	0.00110933
LLGGCOPL_01080	0.00110933
LLGGCOPL_01081	0.00110933
LLGGCOPL_01082	0.000598877
LLGGCOPL_01889	4.25572e-06
LLHNOLKD_01900	0.0121609
LLLKGBKF_02514	2.51617e-08
LLLKGBKF_02935	0.0480756
LMIBJEJP_02429	1.45315e-06
LNAIMOKB_00443	0.000262496
LNAIMOKB_02409	6.98717e-06
LNIANOPK_00498	0.0178195
LPLFHCKM_03231	1.37728e-11
LPOFGPBC_00017	0
MAKIOCFH_01826	0.018924
MALBGPPL_02293	0
MCBKHDDP_00972	3.0189e-05
MCBKHDDP_00973	3.0189e-05
MCBKHDDP_00974	0.00190306
MCHAJCLP_00136	8.80918e-06
MCPLOEEP_02370	1.87631e-08
MCPLOEEP_02408	5.81452e-09
MDBHAIEM_01757	1.42521e-13
MDBHAIEM_01918	0.0125329
MDCFPOLJ_00925	7.66811e-05
MDCFPOLJ_00977	5.53111e-10
MDCFPOLJ_01600	0.00187223
MDCFPOLJ_01696	0.00110933
MDCFPOLJ_02880	0.0145429
MDOBMJGB_00767	8.20169e-15
MEPDDACI_00054	0.00348643
MEPDDACI_02658	0.00587044
MFBOJHGI_00536	1.90517e-05
MFBOJHGI_00584	0
MFBOJHGI_02898	1.42521e-13
MFBOJHGI_02899	1.42521e-13
MFIIEKON_01265	0.000933546
MFIIEKON_02601	0
MFIIEKON_02659	0
MFJLJOMI_03130	0
MFMJPKLF_00382	5.92758e-13
MFMJPKLF_02414	0
MGENDFGB_00611	2.45546e-12
MGENDFGB_01285	0
MHEKIAHM_00579	0
MHMEBNHM_00863	2.73917e-12
MHMEBNHM_01686	0.00809954
MHMEBNHM_01687	0.00809954
MHMEBNHM_01688	0.00809954
MHMEBNHM_02666	4.17971e-15
MJIDPECN_00682	0
MJIDPECN_00683	0
MJIDPECN_00826	0
MJIDPECN_01643	0
MJIDPECN_02193	2.45546e-12
MJPMOEHN_00895	3.08367e-09
MJPMOEHN_01258	5.75502e-10
MJPMOEHN_02094	0.00433791
MJPMOEHN_02807	0.000496228
MKDLBNOG_01764	1.42521e-13
MLAJAMNE_01525	0
MLAJAMNE_02059	0.0349305
MLBIJOFO_01765	1.0559e-05
MLBIJOFO_01877	0.0116676
MMCPAONK_01354	0.00288546
MNFBHDDC_02089	1.18397e-07
MNFBHDDC_02689	0.0349305
MNKLPDEP_02534	3.50294e-06
MOHDELFN_02401	2.35729e-07
MOKLPMKH_02708	1.20006e-14
MOKLPMKH_02729	6.84655e-09
MPAEIJCM_01137	0
MPAEIJCM_01389	0
MPFAFONB_00255	0
MPFAFONB_01793	0
MPJBEDPD_00130	7.48664e-12
NBODJFBK_00115	0
NDANMHAC_00507	0
NDANMHAC_00864	0
NDANMHAC_01025	0.0124783
NEBHDPHN_02212	0.0349305
NEBHDPHN_02215	4.17971e-15
NGAOBHEP_00101	3.26205e-08
NGAOBHEP_00293	0
NGAOBHEP_03019	0
NGBCCJFK_00258	1.42308e-09
NGBCCJFK_00933	0.000922226
NGBCCJFK_01457	0
NGGFNHNE_00484	0.00542285
NGGFNHNE_01194	0.00123096
NGGFNHNE_01436	0.0236464
NHOKACKK_01226	0
NHOKACKK_02773	0.0216084
NHOKACKK_02774	0.0216084
NHOKACKK_02973	0.00110933
NHOKACKK_02974	0.00110933
NHOKACKK_02975	0.00110933
NHOKACKK_02982	3.50294e-06
NHPMEKJK_01399	0.000123337
NHPMEKJK_01400	0.00110933
NKNIFPJH_02090	0.00177762
NKNIOLFM_00597	6.84655e-09
NKNIOLFM_01608	0.0131542
NKNIOLFM_01768	1.19373e-05
NMDNHBCM_01805	0
NMKAKDLN_00122	0.0092821
NMKAKDLN_00474	0
NNBONEKJ_01770	7.48664e-12
NPEEOJMM_01773	0
NPFGEBPG_01453	0.0115813
NPFGEBPG_01486	3.99896e-11
NPJNFNHC_02147	5.3736e-11
OAKJFCCO_02679	0
OAMINIBB_00798	2.35729e-07
OAMINIBB_01058	0
ODEALANE_01324	5.24506e-10
ODGAKJJE_02066	2.51617e-08
ODGBFCFM_02329	0
OEAGOOPG_02640	0.0405373
OEAGOOPG_02869	3.01217e-05
OENOBOGP_00002	8.53399e-06
OENOBOGP_01177	0.00233474
OENOBOGP_01182	0.0405373
OENOBOGP_01215	0.0142563
OENOBOGP_01613	0.043166
OENOBOGP_01614	0.043166
OENOBOGP_02154	0
OGBKEGCN_00917	5.22758e-09
OGBKEGCN_01679	1.21501e-06
OGHJINJO_00367	5.34399e-13
OGHJINJO_02796	0
OHAFCIDG_00992	0.000173391
OHCOEIPK_02078	0.0356421
OHCOEIPK_02278	0.000346635
OHJGBFFC_01326	0.0092821
OHJGBFFC_02059	0.000385948
OHJGBFFC_02176	3.97225e-06
OJAHBKGM_00038	0
OJAHBKGM_01824	0.0137901
OJAHBKGM_02414	0.00233474
OJAHBKGM_02417	0.00233474
OJAHBKGM_02854	0
OKEFPNOP_01885	2.45546e-12
OKKPBMDH_00515	0
OKKPBMDH_02665	0.000413966
OKLGGLFL_00339	0
OLNGGNBN_01924	1.22018e-13
OMKCGDEO_00314	0
OMKCGDEO_02015	0.00290874
OMLEKKEO_02651	0.000542
ONOLJHLD_01686	0.0446855
ONOLJHLD_02040	0.00402454
ONOLJHLD_02169	0
OPAKFDLE_00042	4.19556e-12
OPAKFDLE_00909	0
OPAKFDLE_01231	0.00107295
OPEHGAHH_00055	0.00348643
OPEHGAHH_00250	4.17971e-15
OPEHGAHH_00283	0.0263565
PAJPEBDD_02274	0.00110933
PCIDBGAI_01100	0
PCIDBGAI_01530	5.92758e-13
PCIDBGAI_02398	3.76099e-11
PDIBMNBE_02253	0.018924
PDIBMNBE_02547	2.45284e-10
PDNNEHCP_01250	0.000121838
PDNNEHCP_01604	0.00233474
PEADGHEJ_01380	6.50171e-11
PFKKJABP_01594	2.28566e-05
PFKKJABP_02065	4.13064e-11
PFKKJABP_02188	4.04549e-05
PFKKJABP_02541	0.000413966
PFMDCKPH_02775	7.72415e-11
PFMDCKPH_02902	0.000810035
PGPACBEK_00689	0.00789778
PGPACBEK_02056	6.48989e-10
PGPGPEAO_00127	0.015839
PGPGPEAO_00191	4.36695e-05
PHEMNNPP_01809	1.21501e-06
PHGNCHDN_02494	6.48521e-07
PKHMMIOL_00366	0.00300347
PKHMMIOL_03421	0.00279328
PLIMKKAL_01757	3.94508e-11
PLIMKKAL_02399	1.33062e-06
PLIMKKAL_02437	0
PLPEDOEE_03230	0.00587044
PMPOEHKN_00610	2.50963e-11
PMPOEHKN_02972	1.54118e-09
PNPIHBBO_00550	1.81291e-08
PNPIHBBO_00908	0
POEOGIDB_00292	0
POEOGIDB_00964	1.80489e-06
POEOGIDB_01077	0.000963388
PPLJCBHF_00343	0.00906876

## Sheet: Table S6
Supplemental Table S6. cgMLST differences between soil and clinical Lm isolates.
Soil isolates ID	Clinical isolates ID	cgMLST allelic mismatches	Lm lineage
L7-0745	PDT000035566.3	7	lineage I
L7-0745	PDT000036081.2	14	lineage I
L7-0745	PDT000037867.2	13	lineage I
L7-0745	PDT000038987.2	14	lineage I
L7-0745	PDT000041142.2	11	lineage I
L7-0745	PDT000047028.2	15	lineage I
L7-0745	PDT000100782.2	9	lineage I
L7-0745	PDT000163838.2	16	lineage I
L7-0745	PDT000279274.2	16	lineage I
L7-0745	PDT000388520.1	18	lineage I
L7-0745	PDT000491181.1	16	lineage I
L7-0846	PDT000000928.3	18	lineage I
L7-0846	PDT000000966.3	16	lineage I
L7-0846	PDT000032265.3	13	lineage I
L7-0846	PDT000037891.2	15	lineage I
L7-0846	PDT000067242.2	8	lineage I
L7-0846	PDT000082551.2	16	lineage I
L7-0846	PDT000082864.2	18	lineage I
L7-0846	PDT000083057.2	20	lineage I
L7-0846	PDT000083126.2	11	lineage I
L7-0846	PDT000094179.2	13	lineage I
L7-0846	PDT000135814.2	12	lineage I
L7-0846	PDT000138948.2	14	lineage I
L7-0846	PDT000150656.2	14	lineage I
L7-0846	PDT000152494.1	13	lineage I
L7-0846	PDT000154168.2	16	lineage I
L7-0846	PDT000184523.2	10	lineage I
L7-0846	PDT000198539.2	17	lineage I
L7-0846	PDT000218191.2	16	lineage I
L7-0846	PDT000218228.2	9	lineage I
L7-0846	PDT000218780.2	13	lineage I
L7-0846	PDT000222053.2	13	lineage I
L7-0846	PDT000225605.2	14	lineage I
L7-0846	PDT000232868.2	13	lineage I
L7-0846	PDT000237190.2	12	lineage I
L7-0846	PDT000260589.2	16	lineage I
L7-0846	PDT000357491.1	9	lineage I
L7-0846	PDT000380194.1	16	lineage I
L7-0846	PDT000388319.1	14	lineage I
L7-0846	PDT000403191.1	21	lineage I
L7-0846	PDT000407088.1	16	lineage I
L7-0846	PDT000419992.2	12	lineage I
L7-0846	PDT000420030.2	12	lineage I
L7-0846	PDT000420038.2	12	lineage I
L7-0846	PDT000420229.2	12	lineage I
L7-0846	PDT000420446.2	14	lineage I
L7-0846	PDT000420451.2	12	lineage I
L7-0846	PDT000420514.2	7	lineage I
L7-0846	PDT000455340.1	13	lineage I
L7-0846	PDT000583213.1	17	lineage I
L7-0846	PDT000584596.1	16	lineage I
L7-0846	PDT000591958.1	12	lineage I
L7-0846	PDT000600713.1	13	lineage I
L7-0846	PDT000607975.1	11	lineage I
L7-0846	PDT000624065.1	15	lineage I
L7-0846	PDT000645932.1	19	lineage I
L7-0846	PDT000658601.1	19	lineage I
L7-0846	PDT000693783.1	14	lineage I
L7-1173	PDT000000019.9	7	lineage I
L7-1173	PDT000000547.7	7	lineage I
L7-1173	PDT000000919.4	10	lineage I
L7-1173	PDT000001058.3	11	lineage I
L7-1173	PDT000001062.3	10	lineage I
L7-1173	PDT000001082.3	11	lineage I
L7-1173	PDT000001113.5	7	lineage I
L7-1173	PDT000001116.3	8	lineage I
L7-1173	PDT000001119.3	10	lineage I
L7-1173	PDT000001247.3	7	lineage I
L7-1173	PDT000001348.3	9	lineage I
L7-1173	PDT000001351.3	9	lineage I
L7-1173	PDT000002737.3	9	lineage I
L7-1173	PDT000033942.3	8	lineage I
L7-1173	PDT000034535.3	10	lineage I
L7-1173	PDT000038971.2	9	lineage I
L7-1173	PDT000040061.2	8	lineage I
L7-1173	PDT000044980.2	13	lineage I
L7-1173	PDT000046426.2	10	lineage I
L7-1173	PDT000047042.2	10	lineage I
L7-1173	PDT000047049.2	9	lineage I
L7-1173	PDT000048815.2	12	lineage I
L7-1173	PDT000065859.2	11	lineage I
L7-1173	PDT000066056.2	9	lineage I
L7-1173	PDT000066297.2	11	lineage I
L7-1173	PDT000066306.2	8	lineage I
L7-1173	PDT000066307.2	7	lineage I
L7-1173	PDT000069177.2	10	lineage I
L7-1173	PDT000077150.2	8	lineage I
L7-1173	PDT000077162.2	6	lineage I
L7-1173	PDT000077164.2	10	lineage I
L7-1173	PDT000082573.2	8	lineage I
L7-1173	PDT000082581.2	10	lineage I
L7-1173	PDT000104723.2	10	lineage I
L7-1173	PDT000105812.2	10	lineage I
L7-1173	PDT000105815.2	9	lineage I
L7-1173	PDT000121716.2	10	lineage I
L7-1173	PDT000121717.2	9	lineage I
L7-1173	PDT000123401.2	12	lineage I
L7-1173	PDT000124916.2	12	lineage I
L7-1173	PDT000124918.2	12	lineage I
L7-1173	PDT000126086.2	8	lineage I
L7-1173	PDT000126244.2	10	lineage I
L7-1173	PDT000127373.2	9	lineage I
L7-1173	PDT000132599.2	13	lineage I
L7-1173	PDT000134761.2	5	lineage I
L7-1173	PDT000135909.2	11	lineage I
L7-1173	PDT000136365.2	12	lineage I
L7-1173	PDT000136366.2	12	lineage I
L7-1173	PDT000136839.3	7	lineage I
L7-1173	PDT000137521.2	10	lineage I
L7-1173	PDT000137625.2	8	lineage I
L7-1173	PDT000138921.2	8	lineage I
L7-1173	PDT000143442.2	8	lineage I
L7-1173	PDT000144343.2	9	lineage I
L7-1173	PDT000144460.2	8	lineage I
L7-1173	PDT000147368.2	10	lineage I
L7-1173	PDT000147369.2	13	lineage I
L7-1173	PDT000148535.2	13	lineage I
L7-1173	PDT000150835.2	13	lineage I
L7-1173	PDT000154652.2	12	lineage I
L7-1173	PDT000163760.2	9	lineage I
L7-1173	PDT000172066.2	16	lineage I
L7-1173	PDT000179401.3	9	lineage I
L7-1173	PDT000207493.2	11	lineage I
L7-1173	PDT000208241.2	9	lineage I
L7-1173	PDT000228399.2	11	lineage I
L7-1173	PDT000233878.2	9	lineage I
L7-1173	PDT000234207.2	7	lineage I
L7-1173	PDT000236236.2	12	lineage I
L7-1173	PDT000237178.2	11	lineage I
L7-1173	PDT000237191.2	9	lineage I
L7-1173	PDT000250271.2	9	lineage I
L7-1173	PDT000250274.2	9	lineage I
L7-1173	PDT000259324.2	8	lineage I
L7-1173	PDT000266573.3	18	lineage I
L7-1173	PDT000269022.2	9	lineage I
L7-1173	PDT000275593.2	12	lineage I
L7-1173	PDT000278691.2	10	lineage I
L7-1173	PDT000289159.2	7	lineage I
L7-1173	PDT000312913.2	16	lineage I
L7-1173	PDT000340450.1	10	lineage I
L7-1173	PDT000362177.1	9	lineage I
L7-1173	PDT000367829.1	12	lineage I
L7-1173	PDT000371745.1	10	lineage I
L7-1173	PDT000375935.1	10	lineage I
L7-1173	PDT000389401.1	11	lineage I
L7-1173	PDT000410987.1	11	lineage I
L7-1173	PDT000413819.1	7	lineage I
L7-1173	PDT000414743.1	12	lineage I
L7-1173	PDT000418882.2	16	lineage I
L7-1173	PDT000420047.2	7	lineage I
L7-1173	PDT000420086.2	10	lineage I
L7-1173	PDT000420220.2	7	lineage I
L7-1173	PDT000420259.2	10	lineage I
L7-1173	PDT000420304.2	12	lineage I
L7-1173	PDT000420305.2	6	lineage I
L7-1173	PDT000420319.2	13	lineage I
L7-1173	PDT000420411.2	6	lineage I
L7-1173	PDT000420432.2	8	lineage I
L7-1173	PDT000432419.1	13	lineage I
L7-1173	PDT000432423.1	11	lineage I
L7-1173	PDT000495480.1	10	lineage I
L7-1173	PDT000544288.1	13	lineage I
L7-1173	PDT000562513.1	16	lineage I
L7-1173	PDT000573952.1	13	lineage I
L7-1173	PDT000574225.1	16	lineage I
L7-1173	PDT000577461.1	15	lineage I
L7-1173	PDT000579367.1	10	lineage I
L7-1173	PDT000585058.1	16	lineage I
L7-1173	PDT000588504.1	8	lineage I
L7-1173	PDT000590414.1	13	lineage I
L7-1173	PDT000592466.1	16	lineage I
L7-1173	PDT000616404.1	9	lineage I
L7-1775	PDT000420107.2	12	lineage I
L7-0487	PDT000345822.1	17	lineage II
L7-0487	PDT000588243.1	16	lineage II
L7-0487	PDT000591294.1	19	lineage II
L7-0777	PDT000001064.3	14	lineage II
L7-0777	PDT000001964.3	19	lineage II
L7-0777	PDT000038981.2	12	lineage II
L7-0777	PDT000044969.2	16	lineage II
L7-0777	PDT000086235.2	19	lineage II
L7-0777	PDT000183108.2	24	lineage II
L7-0777	PDT000355324.1	20	lineage II
L7-0777	PDT000388362.1	16	lineage II
L7-0777	PDT000481282.1	22	lineage II
L7-0777	PDT000575831.1	17	lineage II
